# Supplementary material for: Microbial diversity and community shifts in a petroleum reservoir under production: effects of water breakthrough and anthropogenic alterations
Source: Front Microbiol. 2026 Mar 19;17:1741638. doi: 10.3389/fmicb.2026.1741638 (PMC13044146; doi:10.3389/fmicb.2026.1741638)
Supplement: Supplementary file 2 [file Table_1.xlsx]

## Sheet: Supplementary Table S1  
Permanova analysis comparing 16S rRNA ASVs from all wells
	A06	A07	A08	A10	A11	A12	A13	A15	A17	A18	A19
A06		0.0022	0.0259	0.029	0.0018	0.0286	0.0275	0.0902	0.0045	0.0009	0.009
A07			0.003	0.0025	0.0002	0.0002	0.0048	0.0029	0.0003	0.0001	0.0014
A08				0.0904	0.0018	0.0062	0.0311	0.0595	0.0964	0.001	0.0084
A10					0.0023	0.0133	0.0281	0.0848	0.0049	0.001	0.008
A11						0.0409	0.0016	0.0019	0.0003	0.0002	0.0005
A12							0.0481	0.0696	0.0001	0.0008	0.0003
A13								0.0303	0.0084	0.0958	0.0081
A15									0.0092	0.0009	0.0093
A17										0.0001	0.0026
A18											0.0006
PERMANOVA
Permutation N:	9999
Total sum of squares:	14.14
Within-group sum of squares:	6.054
F:	8.012
p (same):	0.0001

## Sheet: Supplementary Table S2 
	well A18 before injection 2	well A18 before injection 3	Production water	Water injection	well A12 after	well A18 after	Targeted genes
Methanogenesis	0	0	8	8	8	8	Methyl CoE M reductase / Methanogenesis markers
Hydrocarbon Degradation	6	6	16	47	8	11	4-hydroxybenzoyl-CoA thioesterase /Benzoyl-CoA reductase/ Haloalkane dehalogenase/ 2-nitropropane dioxygenase/ aromatic ring-opening dioxygenase
Sulfate Reduction	1	1	13	43	8	9	Sulfate adenylyltransferase /adenylylsulfate reductase/ phosphoadenylylsulfate reductase
Sulfite reduction	3	3	21	26	10	7	Dissimilatory sulfite reductase/ Anaerobic sulfite reductase subunit
Polysulfide/Thiosulfate reduction	0	0	0	11	0	0	polysulfide reductase NrfD/ thiosulfate reductase
Sulfur Reduction	9	9	8	9	9	8	Sulfhydrogenase Reduction
Biofilm formation	2	2	5	12	3	3	EpsF/PGA
Salt Stress	5	7	44	107	11	20	Mrp/ Osm/ Glycine Betaine (Pro)
Heat Shock	19	19	97	265	37	44	DnaK/ DnaJ/CbpA/GrpE/GroEL/GroES/ArsR/ YegD/ Heat shock markers
Oxygen Reduction	0	0	2	30	4	7	cbb3/cydA
Seq. Depth	5474	5160	23043	66617	11574	12927

## Sheet: Supplementary Table S3
Water cut percentage and Statistical analysis
Well	Water Cut (%)
A-06	1
A-07	27
A-08	22
A-10	5
A-11	33
A-12	36
A-13	18
A-15	5.5
A-17	30
A-18	10
A-19	29
[1] "ASV_1" "ASV_2" "ASV_3" "ASV_6" "ASV_9" "ASV_8" "ASV_10" "ASV_11" "ASV_13" "ASV_12" "ASV_16" "ASV_26" "ASV_14" "ASV_20" "ASV_15" "ASV_25" "ASV_23" "ASV_30" "ASV_22" "ASV_36" "ASV_31"
[22] "ASV_223" "ASV_43" "ASV_21" "ASV_198" "ASV_37" "ASV_103" "ASV_50" "ASV_34" "ASV_41" "ASV_39" "ASV_19" "ASV_89" "ASV_59" "ASV_105" "ASV_108" "ASV_232"
> library(vegan)
> bray_matrix <- vegdist(ASVEGt, method = "bray") # Samples are already in rows									Thermoanaerobacter	ASV_1
> permanova <- adonis2(bray_matrix ~ Watercut, data = metadata, permutations = 999)									Thermococcus	ASV_2
> print(permanova)									Caminicella	ASV_3
Permutation test for adonis under reduced model									Thermoanaerobacter	ASV_6
Permutation: free									Halomonas	ASV_8
Number of permutations: 999									Halomonas	ASV_9
									Delftia	ASV_10
adonis2(formula = bray_matrix ~ Watercut, data = metadata, permutations = 999)									Halomonas	ASV_11
Df SumOfSqs R2 F Pr(>F)									Sphingomonas	ASV_12
Model 1 0.30439 0.18937 2.1025 0.06 .									Pseudomonas	ASV_13
Residual 9 1.30296 0.81063									Aeribacillus	ASV_14
Total 10 1.60735 1.00000									Escherichia/Shigella	ASV_15
---									Mycoplasma	ASV_16
Signif. codes: 0 ‘***’ 0.001 ‘**’ 0.01 ‘*’ 0.05 ‘.’ 0.1 ‘ ’ 1									Clostridium_sensu_stricto_13	ASV_19
> dispersion <- betadisper(bray_matrix, metadata$Watercut)									Staphylococcus	ASV_21
> permutest(dispersion)									Petrotoga	ASV_22
									Caminicella	ASV_23
Permutation test for homogeneity of multivariate dispersions									Citrobacter	ASV_25
Permutation: free									Halomonas	ASV_26
Number of permutations: 999									Thermoanaerobacter	ASV_30
									Bradyrhizobium	ASV_31
Response: Distances									Pseudarthrobacter	ASV_34
Df Sum Sq Mean Sq F N.Perm Pr(>F)									Halomonas	ASV_36
Groups 10 0 0 NaN 999									Paenarthrobacter	ASV_37
Residuals 0 0 NaN									Nesterenkonia	ASV_39
> watercut_dist <- dist(metadata$Watercut) # Euclidean distance for water cut %									Halomonas	ASV_41
> mantel_result <- mantel(bray_matrix, watercut_dist, method = "spearman", permutations = 999)										ASV_43
> print(mantel_result)										ASV_50
									Ornithinibacillus	ASV_59
Mantel statistic based on Spearman's rank correlation rho									Lysinibacillus	ASV_89
									Pullulanibacillus	ASV_108
Call:									Paracoccus	ASV_198
mantel(xdis = bray_matrix, ydis = watercut_dist, method = "spearman", permutations = 999)										ASV_223
										ASV_232
Mantel statistic r: 0.2219
Significance: 0.061
Upper quantiles of permutations (null model):
90% 95% 97.5% 99%
0.178 0.239 0.295 0.350
Permutation: free
Number of permutations: 999

## Sheet: Supplementary Table S4
Permanova analysis comparing 16S rRNA ASVs from the production water, water injection and A12 and A18 before and after injection
	IW	PW	A18 before	A18 after	A12 before	A12 after
OilSep	0.0951	0.1058	0.0304	0.009	0.0282	0.0118
IW		0.1031	0.0285	0.0091	0.0253	0.012
PW			0.0271	0.0078	0.029	0.0121
A18 before				0.0048	0.031	0.0142
A18 after					0.0028	0.0406
A12 before						0.0041
PERMANOVA
Permutation N:	9999
Total sum of squares:	3.272
Within-group sum of squares:	0.5534
F:	20.64
p (same):	0.0001

## Sheet: _Supplementary Table S5
	WellA18 (before) 1	WellA18 (before) 2	Production water	Water injection	A12 (after)	A18 (after)
Sample ID	NG-32871_AA_18T_lib683006_10210_2	NG-32871_AA_18T_lib683006_10213_3	S8673Nr1	S8673Nr2	S8673Nr3	S8673Nr4
Number of read pairs [no]	13701624	8092966	70675782	71840767	54650446	38757577
Assembled reads [%]	4 days, 1:16:00	4 days, 1:18:00	4 days, 0:36:00	3 days, 11:41:00	3 days, 3:38:00	4 days, 0:39:00
Contigs [no]	48890	36765	96492	1069290	1856121	73225
Scaffolds [no]	48816	36703	95852	1048364	1849405	72793
Scaffolds (min 1000 bp) [no]	2638	1229	2560	29439	10670	3693
Contig length [bps]	22478697	17088247	51231184	400595066	541538714	37760155
Scaffold length (min 1000 bp) [bps]	9188371	6387154	27465277	135441432	25810207	17594356
Predicted genes [no]	10952	7372	28798	152437	29113	20217

## Sheet: _Supplementary Table S6
Bin_Name	Completeness	Contamination	Completeness_Model_Used	Translation_Table_Used	Coding_Density	Contig_N50	Average_Gene_Length	Genome_Size	GC_Content	Total_Coding_Sequences	Additional_Notes	Sample	Domain	Phyla	Class	Order	Family	Genus	Species
EdGrieg1_Halomonas_52_6	2 days, 7:49:00	11:09:00	Neural Network (Specific Model)	11	14:56:00	1726	216474709095227	3046151	00:52:00	4211	None	A18 (before) 1	d__Bacteria	p__Pseudomonadota	c__Gammaproteobacteria	o__Pseudomonadales	f__Halomonadaceae	g__Vreelandella	s__
EdGrieg1_Thermoanaerobacter_34_403	3 days, 19:32:00	00:13:00	Neural Network (Specific Model)	11	14:51:00	34367	292798148148148	2124351	00:34:00	2160	None	A18 (before) 1	d__Bacteria	p__Bacillota_A	c__Thermoanaerobacteria	o__Thermoanaerobacterales	f__Thermoanaerobacteraceae	g__Thermoanaerobacter	s__Thermoanaerobacter ethanolicus
EdGrieg1_Thermococcus_52_1166	4 days, 4:38:00	00:54:00	Neural Network (Specific Model)	11	15:08:00	86286	269917037636584	2194811	00:52:00	2471	None	A18 (before) 1	d__Archaea	p__Methanobacteriota_B	c__Thermococci	o__Thermococcales	f__Thermococcaceae	g__Thermococcus	s__Thermococcus sp030156945
EdGrieg2_Thermoanaerobacter_34_235	3 days, 22:41:00	00:23:00	Neural Network (Specific Model)	11	14:52:00	32152	292701471941122	2135934	00:34:00	2174	None	A18 (before) 2	d__Bacteria	p__Bacillota_A	c__Thermoanaerobacteria	o__Thermoanaerobacterales	f__Thermoanaerobacteraceae	g__Thermoanaerobacter	s__Thermoanaerobacter ethanolicus
EdGrieg2_Thermococcus_52_683	4 days, 4:39:00	00:44:00	Neural Network (Specific Model)	11	01:31:00	86238	270625205254516	2166036	00:52:00	2436	None	A18 (before) 2	d__Archaea	p__Methanobacteriota_B	c__Thermococci	o__Thermococcales	f__Thermococcaceae	g__Thermococcus	s__Thermococcus sp030156945
EdvardGrieg1au_Archaeoglobus_fulgidus_49_148	4 days, 4:39:00	0	Neural Network (Specific Model)	11	15:24:00	170557	269979704016913	2062371	00:49:00	2365	None	Water seperator	d__Archaea	p__Halobacteriota	c__Archaeoglobi	o__Archaeoglobales	f__Archaeoglobaceae	g__Archaeoglobus	s__Archaeoglobus fulgidus
EdvardGrieg1au_Clostridia_39_43	3 days, 13:24:00	00:36:00	Neural Network (Specific Model)	11	14:42:00	33310	29449357113231	2409592	00:39:00	2411	None	Water seperator	d__Bacteria	p__Bacillota_B	c__Moorellia	o__Desulfitibacterales	f__JAICDB01	g__JAICDB01	s__JAICDB01 sp020063565
EdvardGrieg1au_Clostridia_42_44	3 days, 22:19:00	01:28:00	Neural Network (Specific Model)	11	15:06:00	30879	312567888999009	2082154	00:42:00	2018	None	Water seperator	d__Bacteria	p__Thermotogota	c__Thermotogae	o__Petrotogales	f__Kosmotogaceae	g__Kosmotoga	s__Kosmotoga olearia
EdvardGrieg1au_Eubacteriales_33_1309	3 days, 23:34:00	00:28:00	Gradient Boost (General Model)	11	14:08:00	24436	290293084522503	2802564	00:33:00	2733	None	Water seperator	d__Bacteria	p__Bacillota_A	c__Clostridia	o__Peptostreptococcales	f__Caminicellaceae	g__Petromonas	s__Petromonas tenebris
EdvardGrieg1au_Firmicutes_bacterium_48_761	100	01:31:00	Neural Network (Specific Model)	11	14:03:00	34368	279275700934579	3396117	00:48:00	3424	None	Water seperator	d__Bacteria	p__Bacillota_B	c__Desulfotomaculia	o__Desulfotomaculales	f__VENG01	g__	s__
EdvardGrieg1au_Methanothermobacter_49_1419	4 days, 1:27:00	00:42:00	Neural Network (Specific Model)	11	14:59:00	445237	284331125827815	1714163	00:49:00	1812	None	Water seperator	d__Archaea	p__Methanobacteriota	c__Methanobacteria	o__Methanobacteriales	f__Methanothermobacteraceae	g__Methanothermobacter	s__Methanothermobacter thermautotrophicus
EdvardGrieg1au_Petrotogales_34_66	3 days, 11:04:00	00:28:00	Neural Network (Specific Model)	11	01:29:00	16480	302911149825784	1753946	00:34:00	1722	None	Water seperator	d__Bacteria	p__Thermotogota	c__Thermotogae	o__Petrotogales	f__Petrotogaceae	g__Petrotoga	s__Petrotoga mexicana
EdvardGrieg1au_Synergistales_46_653	4 days, 4:34:00	00:17:00	Neural Network (Specific Model)	11	15:21:00	56435	305973877176902	2167548	00:46:00	2182	None	Water seperator	d__Bacteria	p__Synergistota	c__Synergistia	o__Synergistales	f__Thermovirgaceae	g__Thermovirga	s__Thermovirga lienii
EdvardGrieg1au_Thermoanaerobacter_34_929	88.3	08:42:00	Neural Network (Specific Model)	11	14:47:00	18327	294216551724138	2159694	00:34:00	2175	None	Water seperator	d__Bacteria	p__Bacillota_A	c__Thermoanaerobacteria	o__Thermoanaerobacterales	f__Thermoanaerobacteraceae	g__Thermoanaerobacter	s__Thermoanaerobacter pseudethanolicus
EdvardGrieg1au_Thermococcus_52_1213	4 days, 4:39:00	00:54:00	Neural Network (Specific Model)	11	15:07:00	105727	271619184849732	2174656	00:52:00	2429	None	Water seperator	d__Archaea	p__Methanobacteriota_B	c__Thermococci	o__Thermococcales	f__Thermococcaceae	g__Thermococcus	s__Thermococcus sp030156945
EdvardGrieg2au_Aliiroseovarius_64_22	2 days, 19:03:00	00:02:00	Neural Network (Specific Model)	11	15:13:00	70487	306451304667402	2734438	01:04:00	2721	None	Water injection	d__Bacteria	p__Pseudomonadota	c__Alphaproteobacteria	o__Rhodobacterales	f__Rhodobacteraceae	g__Aliiroseovarius_A	s__
EdvardGrieg2au_Archaeoglobus_fulgidus_49_187	100	0	Neural Network (Specific Model)	11	15:21:00	364566	268488065843621	2115299	00:49:00	2430	None	Water injection	d__Archaea	p__Halobacteriota	c__Archaeoglobi	o__Archaeoglobales	f__Archaeoglobaceae	g__Archaeoglobus	s__Archaeoglobus fulgidus
EdvardGrieg2au_Bacteria_32_10	1 day, 9:21:00	03:28:00	Neural Network (Specific Model)	11	15:21:00	2416	194837290098437	1090460	00:32:00	1727	None	Water injection	d__Bacteria	p__Campylobacterota	c__Campylobacteria	o__Campylobacterales	f__Arcobacteraceae	g__Malaciobacter	s__
EdvardGrieg2au_Clostridia_40_10	2 days, 15:02:00	00:26:00	Neural Network (Specific Model)	11	14:44:00	11362	274767692307692	1813351	0.4	1950	None	Water injection	d__Bacteria	p__Bacillota_B	c__Moorellia	o__Desulfitibacterales	f__JAICDB01	g__JAICDB01	s__JAICDB01 sp020063565
EdvardGrieg2au_Deferribacterales_43_26	3 days, 11:35:00	0	Neural Network (Specific Model)	11	15:17:00	418388	324284463894967	2418428	00:43:00	2285	None	Water injection	d__Bacteria	p__Deferribacterota	c__Deferribacteres	o__Deferribacterales	f__Denitrovibrionaceae	g__Denitrovibrio	s__Denitrovibrio acetiphilus
EdvardGrieg2au_Desulfobacterales_48_24	4 days, 3:37:00	03:04:00	Gradient Boost (General Model)	11	14:28:00	98512	323192569098324	4920732	00:48:00	4414	None	Water injection	d__Bacteria	p__Desulfobacterota	c__Desulfobulbia	o__Desulfobulbales	f__Desulfobulbaceae	g__Desulfogranum	s__
EdvardGrieg2au_Desulfobacterales_61_28	4 days, 4:38:00	03:14:00	Neural Network (Specific Model)	11	14:37:00	106617	339380752212389	5237754	01:01:00	4520	None	Water injection	d__Bacteria	p__Desulfobacterota	c__Desulfobacteria	o__Desulfobacterales	f__Desulfococcaceae	g__Desulfococcus	s__
EdvardGrieg2au_Desulfofundulus_thermocisternus_54_71	100	00:24:00	Neural Network (Specific Model)	11	14:32:00	51316	287289835625629	2939533	00:55:00	2981	None	Water injection	d__Bacteria	p__Bacillota_B	c__Desulfotomaculia	o__Desulfotomaculales	f__Desulfovirgulaceae	g__Desulfofundulus	s__Desulfofundulus australicus
EdvardGrieg2au_Desulfovibrio_51_261	4 days, 4:39:00	00:05:00	Neural Network (Specific Model)	11	14:06:00	164063	337960545401799	4122820	00:51:00	3447	None	Water injection	d__Bacteria	p__Desulfobacterota	c__Desulfovibrionia	o__Desulfovibrionales	f__Desulfovibrionaceae	g__	s__
EdvardGrieg2au_Desulfuromonadales_56_560	100	01:39:00	Neural Network (Specific Model)	11	14:36:00	64983	320380402507423	3319875	00:56:00	3031	None	Water injection	d__Bacteria	p__Desulfobacterota	c__Desulfuromonadia	o__Desulfuromonadales	f__Syntrophotaleaceae	g__Syntrophotalea	s__Syntrophotalea sp030154185
EdvardGrieg2au_Eubacteriales_33_214	100	02:34:00	Gradient Boost (General Model)	11	14:12:00	24411	287123777506112	3300912	00:33:00	3272	None	Water injection	d__Bacteria	p__Bacillota_A	c__Clostridia	o__Peptostreptococcales	f__Caminicellaceae	g__Petromonas	s__Petromonas tenebris
EdvardGrieg2au_Fusobacteriales_36_15	3 days, 11:42:00	02:19:00	Neural Network (Specific Model)	11	14:39:00	15709	287910650179497	2460660	00:36:00	2507	None	Water injection	d__Bacteria	p__Fusobacteriota	c__Fusobacteriia	o__Fusobacteriales	f__Fusobacteriaceae	g__Ilyobacter	s__
EdvardGrieg2au_Geoalkalibacter_subterraneus_57_12	4 days, 3:48:00	03:18:00	Neural Network (Specific Model)	11	14:51:00	29030	316619565217391	3721211	00:56:00	3496	None	Water injection	d__Bacteria	p__Desulfobacterota	c__Desulfuromonadia	o__Desulfuromonadales	f__Geoalkalibacteraceae	g__Geoalkalibacter_A	s__
EdvardGrieg2au_Hyphomicrobiales_51_17	96.3	02:16:00	Gradient Boost (General Model)	11	14:33:00	85783	315508789654476	5355725	00:51:00	4949	None	Water injection	d__Bacteria	p__Pseudomonadota	c__Alphaproteobacteria	o__Rhizobiales	f__Cohaesibacteraceae	g__Cohaesibacter	s__
EdvardGrieg2au_Kosmotogales_42_14	4 days, 2:42:00	01:29:00	Neural Network (Specific Model)	11	0.9	31504	304981091534164	2356309	00:42:00	2327	None	Water injection	d__Bacteria	p__Thermotogota	c__Thermotogae	o__Petrotogales	f__Kosmotogaceae	g__Kosmotoga	s__Kosmotoga olearia
EdvardGrieg2au_Marinifilum_fragile_36_19	80.9	14:11:00	Neural Network (Specific Model)	11	14:28:00	8568	320966007714561	4597668	00:36:00	4148	None	Water injection	d__Bacteria	p__Bacteroidota	c__Bacteroidia	o__Bacteroidales	f__Marinifilaceae	g__Marinifilum	s__Marinifilum fragile
EdvardGrieg2au_Maritalea_50_7	3 days, 0:08:00	02:36:00	Gradient Boost (General Model)	11	14:57:00	5116	226996569015571	2863014	0.5	3789	None	Water injection	d__Bacteria	p__Pseudomonadota	c__Alphaproteobacteria	o__Rhizobiales	f__Devosiaceae	g__Maritalea	s__
EdvardGrieg2au_Methanothermobacter_49_74	4 days, 4:37:00	00:08:00	Neural Network (Specific Model)	11	14:47:00	342823	283342162162162	1768972	0.5	1850	None	Water injection	d__Archaea	p__Methanobacteriota	c__Methanobacteria	o__Methanobacteriales	f__Methanothermobacteraceae	g__Methanothermobacter	s__Methanothermobacter thermautotrophicus
EdvardGrieg2au_Pontibacterium_sp._N1Y112_53_67	4 days, 4:36:00	02:35:00	Gradient Boost (General Model)	11	14:38:00	122761	318816292601829	5236126	00:53:00	4812	None	Water injection	d__Bacteria	p__Pseudomonadota	c__Gammaproteobacteria	o__Pseudomonadales	f__Nitrincolaceae	g__Pontibacterium	s__
EdvardGrieg2au_Proteobacteria_28_8	2 days, 20:01:00	6.2	Gradient Boost (General Model)	4	15:01:00	2373	222944206008584	1204955	00:28:00	1631	None	Water injection	d__Bacteria	p__Patescibacteria	c__JAEDAM01	o__BD1-5	f__UBA6164	g__JAAZVM01	s__
EdvardGrieg2au_Rhodospirillales_64_7	2 days, 16:24:00	08:11:00	Gradient Boost (General Model)	11	14:36:00	3670	234494676258993	2781982	01:04:00	3475	None	Water injection	d__Bacteria	p__Pseudomonadota	c__Alphaproteobacteria	o__Rhodospirillales_A	f__Casp-alpha2	g__	s__
EdvardGrieg2au_Sulfurospirillum_arcachonense_31_20	4 days, 4:39:00	03:58:00	Neural Network (Specific Model)	11	15:21:00	50794	293216060606061	3140886	00:31:00	3300	None	Water injection	d__Bacteria	p__Campylobacterota	c__Campylobacteria	o__Campylobacterales	f__Sulfurospirillaceae	g__Sulfurospirillum_A	s__
EdvardGrieg2au_Synergistales_47_30	4 days, 4:19:00	00:22:00	Neural Network (Specific Model)	11	15:21:00	49790	310749222797927	1949140	00:47:00	1930	None	Water injection	d__Bacteria	p__Synergistota	c__Synergistia	o__Synergistales	f__Thermovirgaceae	g__Thermovirga	s__Thermovirga lienii
EdvardGrieg2au_Thermoanaerobacter_34_715	3 days, 0:18:00	00:11:00	Neural Network (Specific Model)	11	14:56:00	23272	294854248366013	1507892	00:34:00	1530	None	Water injection	d__Bacteria	p__Bacillota_A	c__Thermoanaerobacteria	o__Thermoanaerobacterales	f__Thermoanaerobacteraceae	g__Thermoanaerobacter	s__Thermoanaerobacter pseudethanolicus
EdvardGrieg2au_Thermococcus_52_3596	4 days, 4:39:00	00:52:00	Neural Network (Specific Model)	11	15:07:00	105727	271493665713118	2189866	00:52:00	2447	None	Water injection	d__Archaea	p__Methanobacteriota_B	c__Thermococci	o__Thermococcales	f__Thermococcaceae	g__Thermococcus	s__Thermococcus sp030156945
EdvardGrieg3au_Archaeoglobus_fulgidus_49_702	4 days, 4:39:00	0	Neural Network (Specific Model)	11	15:24:00	363720	268663324979114	2078286	00:49:00	2394	None	A12 (after)	d__Archaea	p__Halobacteriota	c__Archaeoglobi	o__Archaeoglobales	f__Archaeoglobaceae	g__Archaeoglobus	s__Archaeoglobus fulgidus
EdvardGrieg3au_Eubacteriales_35_18	3 days, 14:46:00	03:08:00	Gradient Boost (General Model)	11	12:57:00	3861	27749236983842	2383624	00:35:00	2228	None	A12 (after)	d__Bacteria	p__Bacillota_A	c__Clostridia	o__Peptostreptococcales	f__Caminicellaceae	g__Petromonas	s__Petromonas tenebris
EdvardGrieg3au_Methanothermobacter_50_233	4 days, 4:16:00	00:09:00	Neural Network (Specific Model)	11	14:37:00	165145	280428727471327	1752582	0.5	1831	None	A12 (after)	d__Archaea	p__Methanobacteriota	c__Methanobacteria	o__Methanobacteriales	f__Methanothermobacteraceae	g__Methanothermobacter	s__Methanothermobacter thermautotrophicus
EdvardGrieg3au_Thermoanaerobacter_34_238	3 days, 8:18:00	00:33:00	Neural Network (Specific Model)	11	14:46:00	20648	286315479693938	1643045	00:34:00	1699	None	A12 (after)	d__Bacteria	p__Bacillota_A	c__Thermoanaerobacteria	o__Thermoanaerobacterales	f__Thermoanaerobacteraceae	g__Thermoanaerobacter	s__Thermoanaerobacter pseudethanolicus
EdvardGrieg3au_Thermococcus_52_3654	4 days, 4:27:00	00:28:00	Neural Network (Specific Model)	11	15:06:00	112381	270284061696658	2081179	00:52:00	2334	None	A12 (after)	d__Archaea	p__Methanobacteriota_B	c__Thermococci	o__Thermococcales	f__Thermococcaceae	g__Thermococcus	s__Thermococcus sp030156945
EdvardGrieg3au_unclassified_50_6	3 days, 8:47:00	03:26:00	Gradient Boost (General Model)	4	12:05:00	1378	153348921188047	6955869	0.5	11077	None	A12 (after)	d__Bacteria	p__Pseudomonadota	c__Gammaproteobacteria	o__Pseudomonadales	f__Halomonadaceae	g__Vreelandella	s__
EdvardGrieg4au_Archaeoglobus_fulgidus_49_583	4 days, 4:39:00	0	Neural Network (Specific Model)	11	15:24:00	363720	269540506329114	2062506	00:49:00	2370	None	A18 (after)	d__Archaea	p__Halobacteriota	c__Archaeoglobi	o__Archaeoglobales	f__Archaeoglobaceae	g__Archaeoglobus	s__Archaeoglobus fulgidus
EdvardGrieg4au_Halomonas_54_13	2 days, 8:18:00	01:37:00	Neural Network (Specific Model)	11	15:11:00	12810	293266836086404	2274246	00:54:00	2361	None	A18 (after)	d__Bacteria	p__Pseudomonadota	c__Gammaproteobacteria	o__Pseudomonadales	f__Halomonadaceae	g__Vreelandella	s__
EdvardGrieg4au_Methanothermobacter_50_394	3 days, 18:05:00	0.1	Neural Network (Specific Model)	11	14:55:00	223432	280431980906921	1571383	0.5	1676	None	A18 (after)	d__Archaea	p__Methanobacteriota	c__Methanobacteria	o__Methanobacteriales	f__Methanothermobacteraceae	g__Methanothermobacter	s__Methanothermobacter thermautotrophicus
EdvardGrieg4au_Thermoanaerobacter_35_267	69.9	01:48:00	Neural Network (Specific Model)	11	14:49:00	23585	287182934315531	1575979	00:35:00	1629	None	A18 (after)	d__Bacteria	p__Bacillota_A	c__Thermoanaerobacteria	o__Thermoanaerobacterales	f__Thermoanaerobacteraceae	g__Thermoanaerobacter	s__Thermoanaerobacter pseudethanolicus
EdvardGrieg4au_Thermococcus_52_3082	4 days, 4:38:00	00:45:00	Neural Network (Specific Model)	11	15:05:00	111794	271197626841244	2188057	00:52:00	2444	None	A18 (after)	d__Archaea	p__Methanobacteriota_B	c__Thermococci	o__Thermococcales	f__Thermococcaceae	g__Thermococcus	s__Thermococcus sp030156945

## Sheet: _Supplementary Table S7
ID_extended_RpS3_geneSeq	Coverage [min br. 95%]	GTDB taxonomy
EdGrieg1_10_length_86286_cov_685_16820_19422	1087.8	Unclassified	Unclassified
EdGrieg1_10_length_86286_cov_685_16820_19422	642.8	Unclassified	Unclassified
EdGrieg1_10_length_86286_cov_685_16820_19422	1139.9	Unclassified	Unclassified
EdGrieg1_10_length_86286_cov_685_16820_19422	2897.7	Unclassified	Unclassified
EdGrieg1_10_length_86286_cov_685_16820_19422	3309.4	Unclassified	Unclassified
EdGrieg1_10_length_86286_cov_685_16820_19422	2767.1	Unclassified	Unclassified
EdGrieg1_31_length_42462_cov_741_27758_30387	1235.5	d__Archaea	p__Methanobacteriota_B	c__Thermococci	o__Thermococcales	f__Thermococcaceae	g__Thermococcus	s__Thermococcus sp030156945
EdGrieg1_31_length_42462_cov_741_27758_30387	756.2	d__Archaea	p__Methanobacteriota_B	c__Thermococci	o__Thermococcales	f__Thermococcaceae	g__Thermococcus	s__Thermococcus sp030156945
EdGrieg1_31_length_42462_cov_741_27758_30387	1403.5	d__Archaea	p__Methanobacteriota_B	c__Thermococci	o__Thermococcales	f__Thermococcaceae	g__Thermococcus	s__Thermococcus sp030156945
EdGrieg1_31_length_42462_cov_741_27758_30387	3661.6	d__Archaea	p__Methanobacteriota_B	c__Thermococci	o__Thermococcales	f__Thermococcaceae	g__Thermococcus	s__Thermococcus sp030156945
EdGrieg1_31_length_42462_cov_741_27758_30387	4011.6	d__Archaea	p__Methanobacteriota_B	c__Thermococci	o__Thermococcales	f__Thermococcaceae	g__Thermococcus	s__Thermococcus sp030156945
EdGrieg1_31_length_42462_cov_741_27758_30387	3410.8	d__Archaea	p__Methanobacteriota_B	c__Thermococci	o__Thermococcales	f__Thermococcaceae	g__Thermococcus	s__Thermococcus sp030156945
EdGrieg1_8_length_97802_cov_269_11495_14160	451.4	d__Bacteria	p__Bacillota_A	c__Clostridia	o__Oscillospirales	f__Acutalibacteraceae	g__RUG420	s__RUG420 sp900317085
EdGrieg1_8_length_97802_cov_269_11495_14160	269.4	d__Bacteria	p__Bacillota_A	c__Clostridia	o__Oscillospirales	f__Acutalibacteraceae	g__RUG420	s__RUG420 sp900317085
EdGrieg1_8_length_97802_cov_269_11495_14160	1739.5	d__Bacteria	p__Bacillota_A	c__Clostridia	o__Oscillospirales	f__Acutalibacteraceae	g__RUG420	s__RUG420 sp900317085
EdGrieg1_8_length_97802_cov_269_11495_14160	813.5	d__Bacteria	p__Bacillota_A	c__Clostridia	o__Oscillospirales	f__Acutalibacteraceae	g__RUG420	s__RUG420 sp900317085
EdGrieg1_8_length_97802_cov_269_11495_14160	355	d__Bacteria	p__Bacillota_A	c__Clostridia	o__Oscillospirales	f__Acutalibacteraceae	g__RUG420	s__RUG420 sp900317085
EdGrieg1_8_length_97802_cov_269_11495_14160	430.4	d__Bacteria	p__Bacillota_A	c__Clostridia	o__Oscillospirales	f__Acutalibacteraceae	g__RUG420	s__RUG420 sp900317085
EdvardGrieg1au_dedup_1_length_531579_cov_83_35103_37792	0	d__Archaea	p__Halobacteriota	c__Archaeoglobi	o__Archaeoglobales	f__Archaeoglobaceae	g__Archaeoglobus	s__Archaeoglobus fulgidus
EdvardGrieg1au_dedup_1_length_531579_cov_83_35103_37792	0	Unclassified	Unclassified
EdvardGrieg1au_dedup_1_length_531579_cov_83_35103_37792	0	d__Archaea	p__Halobacteriota	c__Archaeoglobi	o__Archaeoglobales	f__Archaeoglobaceae	g__Archaeoglobus	s__Archaeoglobus fulgidus
EdvardGrieg1au_dedup_1_length_531579_cov_83_35103_37792	0	Unclassified	Unclassified
EdvardGrieg1au_dedup_1_length_531579_cov_83_35103_37792	153	d__Archaea	p__Halobacteriota	c__Archaeoglobi	o__Archaeoglobales	f__Archaeoglobaceae	g__Archaeoglobus	s__Archaeoglobus fulgidus
EdvardGrieg1au_dedup_1_length_531579_cov_83_35103_37792	153	Unclassified	Unclassified
EdvardGrieg1au_dedup_1_length_531579_cov_83_35103_37792	209.6	d__Archaea	p__Halobacteriota	c__Archaeoglobi	o__Archaeoglobales	f__Archaeoglobaceae	g__Archaeoglobus	s__Archaeoglobus fulgidus
EdvardGrieg1au_dedup_1_length_531579_cov_83_35103_37792	209.6	Unclassified	Unclassified
EdvardGrieg1au_dedup_1_length_531579_cov_83_35103_37792	776	d__Archaea	p__Halobacteriota	c__Archaeoglobi	o__Archaeoglobales	f__Archaeoglobaceae	g__Archaeoglobus	s__Archaeoglobus fulgidus
EdvardGrieg1au_dedup_1_length_531579_cov_83_35103_37792	776	Unclassified	Unclassified
EdvardGrieg1au_dedup_1_length_531579_cov_83_35103_37792	648.5	d__Archaea	p__Halobacteriota	c__Archaeoglobi	o__Archaeoglobales	f__Archaeoglobaceae	g__Archaeoglobus	s__Archaeoglobus fulgidus
EdvardGrieg1au_dedup_1_length_531579_cov_83_35103_37792	648.5	Unclassified	Unclassified
EdvardGrieg1au_dedup_1_length_531579_cov_83_388074_390709	0	d__Archaea	p__Halobacteriota	c__Archaeoglobi	o__Archaeoglobales	f__Archaeoglobaceae	g__Archaeoglobus	s__Archaeoglobus fulgidus
EdvardGrieg1au_dedup_1_length_531579_cov_83_388074_390709	0	Unclassified	Unclassified
EdvardGrieg1au_dedup_1_length_531579_cov_83_388074_390709	0	d__Archaea	p__Halobacteriota	c__Archaeoglobi	o__Archaeoglobales	f__Archaeoglobaceae	g__Archaeoglobus	s__Archaeoglobus fulgidus
EdvardGrieg1au_dedup_1_length_531579_cov_83_388074_390709	0	Unclassified	Unclassified
EdvardGrieg1au_dedup_1_length_531579_cov_83_388074_390709	146	d__Archaea	p__Halobacteriota	c__Archaeoglobi	o__Archaeoglobales	f__Archaeoglobaceae	g__Archaeoglobus	s__Archaeoglobus fulgidus
EdvardGrieg1au_dedup_1_length_531579_cov_83_388074_390709	146	Unclassified	Unclassified
EdvardGrieg1au_dedup_1_length_531579_cov_83_388074_390709	178.5	d__Archaea	p__Halobacteriota	c__Archaeoglobi	o__Archaeoglobales	f__Archaeoglobaceae	g__Archaeoglobus	s__Archaeoglobus fulgidus
EdvardGrieg1au_dedup_1_length_531579_cov_83_388074_390709	178.5	Unclassified	Unclassified
EdvardGrieg1au_dedup_1_length_531579_cov_83_388074_390709	703.8	d__Archaea	p__Halobacteriota	c__Archaeoglobi	o__Archaeoglobales	f__Archaeoglobaceae	g__Archaeoglobus	s__Archaeoglobus fulgidus
EdvardGrieg1au_dedup_1_length_531579_cov_83_388074_390709	703.8	Unclassified	Unclassified
EdvardGrieg1au_dedup_1_length_531579_cov_83_388074_390709	601.4	d__Archaea	p__Halobacteriota	c__Archaeoglobi	o__Archaeoglobales	f__Archaeoglobaceae	g__Archaeoglobus	s__Archaeoglobus fulgidus
EdvardGrieg1au_dedup_1_length_531579_cov_83_388074_390709	601.4	Unclassified	Unclassified
EdvardGrieg1au_dedup_107_length_47564_cov_8_19526_22173	0	d__Bacteria	p__Thermotogota	c__Thermotogae	o__Petrotogales	f__Kosmotogaceae	g__Mesotoga	s__Mesotoga infera_B
EdvardGrieg1au_dedup_107_length_47564_cov_8_19526_22173	0	d__Bacteria	p__Thermotogota	c__Thermotogae	o__Petrotogales	f__Kosmotogaceae	g__Mesotoga	s__Mesotoga infera_B
EdvardGrieg1au_dedup_107_length_47564_cov_8_19526_22173	10.4	d__Bacteria	p__Thermotogota	c__Thermotogae	o__Petrotogales	f__Kosmotogaceae	g__Mesotoga	s__Mesotoga infera_B
EdvardGrieg1au_dedup_107_length_47564_cov_8_19526_22173	10.9	d__Bacteria	p__Thermotogota	c__Thermotogae	o__Petrotogales	f__Kosmotogaceae	g__Mesotoga	s__Mesotoga infera_B
EdvardGrieg1au_dedup_107_length_47564_cov_8_19526_22173	0	d__Bacteria	p__Thermotogota	c__Thermotogae	o__Petrotogales	f__Kosmotogaceae	g__Mesotoga	s__Mesotoga infera_B
EdvardGrieg1au_dedup_107_length_47564_cov_8_19526_22173	0	d__Bacteria	p__Thermotogota	c__Thermotogae	o__Petrotogales	f__Kosmotogaceae	g__Mesotoga	s__Mesotoga infera_B
EdvardGrieg1au_dedup_19_length_124477_cov_675_73372_76079	0	d__Bacteria	p__Bacillota_A	c__Clostridia	o__Lachnospirales	f__Lachnospiraceae	g__Sporofaciens	s__Sporofaciens musculi
EdvardGrieg1au_dedup_19_length_124477_cov_675_73372_76079	0	d__Bacteria	p__Bacillota_A	c__Clostridia	o__Lachnospirales	f__Lachnospiraceae	g__Sporofaciens	s__Sporofaciens musculi
EdvardGrieg1au_dedup_19_length_124477_cov_675_73372_76079	1973.1	d__Bacteria	p__Bacillota_A	c__Clostridia	o__Lachnospirales	f__Lachnospiraceae	g__Sporofaciens	s__Sporofaciens musculi
EdvardGrieg1au_dedup_19_length_124477_cov_675_73372_76079	291.5	d__Bacteria	p__Bacillota_A	c__Clostridia	o__Lachnospirales	f__Lachnospiraceae	g__Sporofaciens	s__Sporofaciens musculi
EdvardGrieg1au_dedup_19_length_124477_cov_675_73372_76079	20.4	d__Bacteria	p__Bacillota_A	c__Clostridia	o__Lachnospirales	f__Lachnospiraceae	g__Sporofaciens	s__Sporofaciens musculi
EdvardGrieg1au_dedup_19_length_124477_cov_675_73372_76079	0	d__Bacteria	p__Bacillota_A	c__Clostridia	o__Lachnospirales	f__Lachnospiraceae	g__Sporofaciens	s__Sporofaciens musculi
EdvardGrieg1au_dedup_21_length_123107_cov_396_39468_42139	0	d__Bacteria	p__Pseudomonadota	c__Alphaproteobacteria	o__RF32	f__CAG-239	g__MGBC133411	s__MGBC133411 sp910585375
EdvardGrieg1au_dedup_21_length_123107_cov_396_39468_42139	0	d__Bacteria	p__Pseudomonadota	c__Alphaproteobacteria	o__RF32	f__CAG-239	g__MGBC133411	s__MGBC133411 sp910585375
EdvardGrieg1au_dedup_21_length_123107_cov_396_39468_42139	683.5	d__Bacteria	p__Pseudomonadota	c__Alphaproteobacteria	o__RF32	f__CAG-239	g__MGBC133411	s__MGBC133411 sp910585375
EdvardGrieg1au_dedup_21_length_123107_cov_396_39468_42139	27.6	d__Bacteria	p__Pseudomonadota	c__Alphaproteobacteria	o__RF32	f__CAG-239	g__MGBC133411	s__MGBC133411 sp910585375
EdvardGrieg1au_dedup_21_length_123107_cov_396_39468_42139	0	d__Bacteria	p__Pseudomonadota	c__Alphaproteobacteria	o__RF32	f__CAG-239	g__MGBC133411	s__MGBC133411 sp910585375
EdvardGrieg1au_dedup_21_length_123107_cov_396_39468_42139	0	d__Bacteria	p__Pseudomonadota	c__Alphaproteobacteria	o__RF32	f__CAG-239	g__MGBC133411	s__MGBC133411 sp910585375
EdvardGrieg1au_dedup_281_length_24086_cov_485_2688_5350	0	d__Bacteria	p__Bacillota_C	c__Negativicutes	o__Acidaminococcales	f__Acidaminococcaceae	g__Phascolarctobacterium	s__Phascolarctobacterium faecium
EdvardGrieg1au_dedup_281_length_24086_cov_485_2688_5350	0	d__Bacteria	p__Bacillota_C	c__Negativicutes	o__Acidaminococcales	f__Acidaminococcaceae	g__Phascolarctobacterium	s__Phascolarctobacterium faecium
EdvardGrieg1au_dedup_281_length_24086_cov_485_2688_5350	856.1	d__Bacteria	p__Bacillota_C	c__Negativicutes	o__Acidaminococcales	f__Acidaminococcaceae	g__Phascolarctobacterium	s__Phascolarctobacterium faecium
EdvardGrieg1au_dedup_281_length_24086_cov_485_2688_5350	0	d__Bacteria	p__Bacillota_C	c__Negativicutes	o__Acidaminococcales	f__Acidaminococcaceae	g__Phascolarctobacterium	s__Phascolarctobacterium faecium
EdvardGrieg1au_dedup_281_length_24086_cov_485_2688_5350	0	d__Bacteria	p__Bacillota_C	c__Negativicutes	o__Acidaminococcales	f__Acidaminococcaceae	g__Phascolarctobacterium	s__Phascolarctobacterium faecium
EdvardGrieg1au_dedup_281_length_24086_cov_485_2688_5350	0	d__Bacteria	p__Bacillota_C	c__Negativicutes	o__Acidaminococcales	f__Acidaminococcaceae	g__Phascolarctobacterium	s__Phascolarctobacterium faecium
EdvardGrieg1au_dedup_3_length_445237_cov_1017_113147_115734	0	Unclassified	Unclassified
EdvardGrieg1au_dedup_3_length_445237_cov_1017_113147_115734	0	Unclassified	Unclassified
EdvardGrieg1au_dedup_3_length_445237_cov_1017_113147_115734	708.9	Unclassified	Unclassified
EdvardGrieg1au_dedup_3_length_445237_cov_1017_113147_115734	31.8	Unclassified	Unclassified
EdvardGrieg1au_dedup_3_length_445237_cov_1017_113147_115734	90.4	Unclassified	Unclassified
EdvardGrieg1au_dedup_3_length_445237_cov_1017_113147_115734	168.1	Unclassified	Unclassified
EdvardGrieg1au_dedup_307_length_22477_cov_27_2757_5416	0	d__Bacteria	p__Bacillota_A	c__Clostridia	o__Lachnospirales	f__Lachnospiraceae	g__Kineothrix	s__Kineothrix sp000403275
EdvardGrieg1au_dedup_307_length_22477_cov_27_2757_5416	0	d__Bacteria	p__Bacillota_A	c__Clostridia	o__Lachnospirales	f__Lachnospiraceae	g__Kineothrix	s__Kineothrix sp000403275
EdvardGrieg1au_dedup_307_length_22477_cov_27_2757_5416	49.8	d__Bacteria	p__Bacillota_A	c__Clostridia	o__Lachnospirales	f__Lachnospiraceae	g__Kineothrix	s__Kineothrix sp000403275
EdvardGrieg1au_dedup_307_length_22477_cov_27_2757_5416	7.5	d__Bacteria	p__Bacillota_A	c__Clostridia	o__Lachnospirales	f__Lachnospiraceae	g__Kineothrix	s__Kineothrix sp000403275
EdvardGrieg1au_dedup_307_length_22477_cov_27_2757_5416	0	d__Bacteria	p__Bacillota_A	c__Clostridia	o__Lachnospirales	f__Lachnospiraceae	g__Kineothrix	s__Kineothrix sp000403275
EdvardGrieg1au_dedup_307_length_22477_cov_27_2757_5416	0	d__Bacteria	p__Bacillota_A	c__Clostridia	o__Lachnospirales	f__Lachnospiraceae	g__Kineothrix	s__Kineothrix sp000403275
EdvardGrieg1au_dedup_32_length_91116_cov_929_31288_34091	0	d__Archaea	p__Methanobacteriota	c__Methanobacteria	o__Methanobacteriales	f__Methanothermobacteraceae	g__Methanothermobacter	s__Methanothermobacter thermautotrophicus
EdvardGrieg1au_dedup_32_length_91116_cov_929_31288_34091	0	d__Archaea	p__Methanobacteriota	c__Methanobacteria	o__Methanobacteriales	f__Methanothermobacteraceae	g__Methanothermobacter	s__Methanothermobacter thermautotrophicus
EdvardGrieg1au_dedup_32_length_91116_cov_929_31288_34091	1445.4	d__Archaea	p__Methanobacteriota	c__Methanobacteria	o__Methanobacteriales	f__Methanothermobacteraceae	g__Methanothermobacter	s__Methanothermobacter thermautotrophicus
EdvardGrieg1au_dedup_32_length_91116_cov_929_31288_34091	63.6	d__Archaea	p__Methanobacteriota	c__Methanobacteria	o__Methanobacteriales	f__Methanothermobacteraceae	g__Methanothermobacter	s__Methanothermobacter thermautotrophicus
EdvardGrieg1au_dedup_32_length_91116_cov_929_31288_34091	211	d__Archaea	p__Methanobacteriota	c__Methanobacteria	o__Methanobacteriales	f__Methanothermobacteraceae	g__Methanothermobacter	s__Methanothermobacter thermautotrophicus
EdvardGrieg1au_dedup_32_length_91116_cov_929_31288_34091	367.2	d__Archaea	p__Methanobacteriota	c__Methanobacteria	o__Methanobacteriales	f__Methanothermobacteraceae	g__Methanothermobacter	s__Methanothermobacter thermautotrophicus
EdvardGrieg1au_dedup_448_length_14846_cov_48_3116_5751	0	d__Bacteria	p__Thermotogota	c__Thermotogae	o__Petrotogales	f__Petrotogaceae	g__Petrotoga	s__Petrotoga miotherma
EdvardGrieg1au_dedup_448_length_14846_cov_48_3116_5751	0	d__Bacteria	p__Thermotogota	c__Thermotogae	o__Petrotogales	f__Petrotogaceae	g__Petrotoga	s__Petrotoga miotherma
EdvardGrieg1au_dedup_448_length_14846_cov_48_3116_5751	86.4	d__Bacteria	p__Thermotogota	c__Thermotogae	o__Petrotogales	f__Petrotogaceae	g__Petrotoga	s__Petrotoga miotherma
EdvardGrieg1au_dedup_448_length_14846_cov_48_3116_5751	0	d__Bacteria	p__Thermotogota	c__Thermotogae	o__Petrotogales	f__Petrotogaceae	g__Petrotoga	s__Petrotoga miotherma
EdvardGrieg1au_dedup_448_length_14846_cov_48_3116_5751	0	d__Bacteria	p__Thermotogota	c__Thermotogae	o__Petrotogales	f__Petrotogaceae	g__Petrotoga	s__Petrotoga miotherma
EdvardGrieg1au_dedup_448_length_14846_cov_48_3116_5751	0	d__Bacteria	p__Thermotogota	c__Thermotogae	o__Petrotogales	f__Petrotogaceae	g__Petrotoga	s__Petrotoga miotherma
EdvardGrieg2au_dedup_1014_length_17947_cov_9_10506_13147	0	d__Bacteria	p__Cyanobacteriota	c__Cyanobacteriia	o__PCC-6307	f__Cyanobiaceae	g__Vulcanococcus	s__Vulcanococcus sp913061215
EdvardGrieg2au_dedup_1014_length_17947_cov_9_10506_13147	0	d__Bacteria	p__Cyanobacteriota	c__Cyanobacteriia	o__PCC-6307	f__Cyanobiaceae	g__Vulcanococcus	s__Vulcanococcus sp913061215
EdvardGrieg2au_dedup_1014_length_17947_cov_9_10506_13147	0	d__Bacteria	p__Cyanobacteriota	c__Cyanobacteriia	o__PCC-6307	f__Cyanobiaceae	g__Vulcanococcus	s__Vulcanococcus sp913061215
EdvardGrieg2au_dedup_1014_length_17947_cov_9_10506_13147	13.9	d__Bacteria	p__Cyanobacteriota	c__Cyanobacteriia	o__PCC-6307	f__Cyanobiaceae	g__Vulcanococcus	s__Vulcanococcus sp913061215
EdvardGrieg2au_dedup_1014_length_17947_cov_9_10506_13147	0	d__Bacteria	p__Cyanobacteriota	c__Cyanobacteriia	o__PCC-6307	f__Cyanobiaceae	g__Vulcanococcus	s__Vulcanococcus sp913061215
EdvardGrieg2au_dedup_1014_length_17947_cov_9_10506_13147	0	d__Bacteria	p__Cyanobacteriota	c__Cyanobacteriia	o__PCC-6307	f__Cyanobiaceae	g__Vulcanococcus	s__Vulcanococcus sp913061215
EdvardGrieg2au_dedup_1086_length_16774_cov_14_8560_11801	0	Unclassified	Unclassified
EdvardGrieg2au_dedup_1086_length_16774_cov_14_8560_11801	0	Unclassified	Unclassified
EdvardGrieg2au_dedup_1086_length_16774_cov_14_8560_11801	0	Unclassified	Unclassified
EdvardGrieg2au_dedup_1086_length_16774_cov_14_8560_11801	13.8	Unclassified	Unclassified
EdvardGrieg2au_dedup_1086_length_16774_cov_14_8560_11801	0	Unclassified	Unclassified
EdvardGrieg2au_dedup_1086_length_16774_cov_14_8560_11801	0	Unclassified	Unclassified
EdvardGrieg2au_dedup_118_length_111042_cov_12_35763_38455	0	d__Bacteria	p__Campylobacterota	c__Campylobacteria	o__Campylobacterales	f__Sulfurimonadaceae	g__Sulfurimonas	s__Sulfurimonas sp027019335
EdvardGrieg2au_dedup_118_length_111042_cov_12_35763_38455	0	d__Bacteria	p__Campylobacterota	c__Campylobacteria	o__Campylobacterales	f__Sulfurimonadaceae	g__Sulfurimonas	s__Sulfurimonas sp027019335
EdvardGrieg2au_dedup_118_length_111042_cov_12_35763_38455	0	d__Bacteria	p__Campylobacterota	c__Campylobacteria	o__Campylobacterales	f__Sulfurimonadaceae	g__Sulfurimonas	s__Sulfurimonas sp027019335
EdvardGrieg2au_dedup_118_length_111042_cov_12_35763_38455	24.7	d__Bacteria	p__Campylobacterota	c__Campylobacteria	o__Campylobacterales	f__Sulfurimonadaceae	g__Sulfurimonas	s__Sulfurimonas sp027019335
EdvardGrieg2au_dedup_118_length_111042_cov_12_35763_38455	0	d__Bacteria	p__Campylobacterota	c__Campylobacteria	o__Campylobacterales	f__Sulfurimonadaceae	g__Sulfurimonas	s__Sulfurimonas sp027019335
EdvardGrieg2au_dedup_118_length_111042_cov_12_35763_38455	0	d__Bacteria	p__Campylobacterota	c__Campylobacteria	o__Campylobacterales	f__Sulfurimonadaceae	g__Sulfurimonas	s__Sulfurimonas sp027019335
EdvardGrieg2au_dedup_122_length_109502_cov_40_97987_100670	0	d__Bacteria	p__Pseudomonadota	c__Gammaproteobacteria	o__Pseudomonadales	f__Halieaceae	g__Luminiphilus	s__Luminiphilus sp009886815
EdvardGrieg2au_dedup_122_length_109502_cov_40_97987_100670	0	d__Bacteria	p__Pseudomonadota	c__Gammaproteobacteria	o__Pseudomonadales	f__Halieaceae	g__Luminiphilus	s__Luminiphilus sp009886815
EdvardGrieg2au_dedup_122_length_109502_cov_40_97987_100670	0	d__Bacteria	p__Pseudomonadota	c__Gammaproteobacteria	o__Pseudomonadales	f__Halieaceae	g__Luminiphilus	s__Luminiphilus sp009886815
EdvardGrieg2au_dedup_122_length_109502_cov_40_97987_100670	59.2	d__Bacteria	p__Pseudomonadota	c__Gammaproteobacteria	o__Pseudomonadales	f__Halieaceae	g__Luminiphilus	s__Luminiphilus sp009886815
EdvardGrieg2au_dedup_122_length_109502_cov_40_97987_100670	0	d__Bacteria	p__Pseudomonadota	c__Gammaproteobacteria	o__Pseudomonadales	f__Halieaceae	g__Luminiphilus	s__Luminiphilus sp009886815
EdvardGrieg2au_dedup_122_length_109502_cov_40_97987_100670	0	d__Bacteria	p__Pseudomonadota	c__Gammaproteobacteria	o__Pseudomonadales	f__Halieaceae	g__Luminiphilus	s__Luminiphilus sp009886815
EdvardGrieg2au_dedup_1546_length_11874_cov_12_6633_9343	0	d__Bacteria	p__Bacteroidota	c__Bacteroidia	o__Bacteroidales	f__Bacteroidaceae	g__Phocaeicola	s__Phocaeicola dorei
EdvardGrieg2au_dedup_1546_length_11874_cov_12_6633_9343	0	d__Bacteria	p__Bacteroidota	c__Bacteroidia	o__Bacteroidales	f__Bacteroidaceae	g__Phocaeicola	s__Phocaeicola dorei
EdvardGrieg2au_dedup_1546_length_11874_cov_12_6633_9343	0	d__Bacteria	p__Bacteroidota	c__Bacteroidia	o__Bacteroidales	f__Bacteroidaceae	g__Phocaeicola	s__Phocaeicola dorei
EdvardGrieg2au_dedup_1546_length_11874_cov_12_6633_9343	23.9	d__Bacteria	p__Bacteroidota	c__Bacteroidia	o__Bacteroidales	f__Bacteroidaceae	g__Phocaeicola	s__Phocaeicola dorei
EdvardGrieg2au_dedup_1546_length_11874_cov_12_6633_9343	0	d__Bacteria	p__Bacteroidota	c__Bacteroidia	o__Bacteroidales	f__Bacteroidaceae	g__Phocaeicola	s__Phocaeicola dorei
EdvardGrieg2au_dedup_1546_length_11874_cov_12_6633_9343	0	d__Bacteria	p__Bacteroidota	c__Bacteroidia	o__Bacteroidales	f__Bacteroidaceae	g__Phocaeicola	s__Phocaeicola dorei
EdvardGrieg2au_dedup_15662_length_1659_cov_2_0_1659	0	d__Bacteria	p__Cyanobacteriota	c__Vampirovibrionia	o__Gastranaerophilales	f__RUG14156	g__MGBC122484	s__MGBC122484 sp910587175
EdvardGrieg2au_dedup_15662_length_1659_cov_2_0_1659	0	d__Bacteria	p__Cyanobacteriota	c__Vampirovibrionia	o__Gastranaerophilales	f__RUG14156	g__MGBC122484	s__MGBC122484 sp910587175
EdvardGrieg2au_dedup_15662_length_1659_cov_2_0_1659	0	d__Bacteria	p__Cyanobacteriota	c__Vampirovibrionia	o__Gastranaerophilales	f__RUG14156	g__MGBC122484	s__MGBC122484 sp910587175
EdvardGrieg2au_dedup_15662_length_1659_cov_2_0_1659	0	d__Bacteria	p__Cyanobacteriota	c__Vampirovibrionia	o__Gastranaerophilales	f__RUG14156	g__MGBC122484	s__MGBC122484 sp910587175
EdvardGrieg2au_dedup_15662_length_1659_cov_2_0_1659	0	d__Bacteria	p__Cyanobacteriota	c__Vampirovibrionia	o__Gastranaerophilales	f__RUG14156	g__MGBC122484	s__MGBC122484 sp910587175
EdvardGrieg2au_dedup_15662_length_1659_cov_2_0_1659	0	d__Bacteria	p__Cyanobacteriota	c__Vampirovibrionia	o__Gastranaerophilales	f__RUG14156	g__MGBC122484	s__MGBC122484 sp910587175
EdvardGrieg2au_dedup_163_length_91519_cov_143_19196_21837	0	d__Bacteria	p__Methylomirabilota	c__Methylomirabilia	o__Rokubacteriales	f__CSP1-6	g__AR37	s__AR37 sp016179165
EdvardGrieg2au_dedup_163_length_91519_cov_143_19196_21837	0	d__Bacteria	p__Methylomirabilota	c__Methylomirabilia	o__Rokubacteriales	f__CSP1-6	g__AR37	s__AR37 sp016179165
EdvardGrieg2au_dedup_163_length_91519_cov_143_19196_21837	0	d__Bacteria	p__Methylomirabilota	c__Methylomirabilia	o__Rokubacteriales	f__CSP1-6	g__AR37	s__AR37 sp016179165
EdvardGrieg2au_dedup_163_length_91519_cov_143_19196_21837	252.7	d__Bacteria	p__Methylomirabilota	c__Methylomirabilia	o__Rokubacteriales	f__CSP1-6	g__AR37	s__AR37 sp016179165
EdvardGrieg2au_dedup_163_length_91519_cov_143_19196_21837	0	d__Bacteria	p__Methylomirabilota	c__Methylomirabilia	o__Rokubacteriales	f__CSP1-6	g__AR37	s__AR37 sp016179165
EdvardGrieg2au_dedup_163_length_91519_cov_143_19196_21837	0	d__Bacteria	p__Methylomirabilota	c__Methylomirabilia	o__Rokubacteriales	f__CSP1-6	g__AR37	s__AR37 sp016179165
EdvardGrieg2au_dedup_17_length_258102_cov_17_94045_96698	0	d__Bacteria	p__Pseudomonadota	c__Gammaproteobacteria	o__Pseudomonadales	f__Pseudomonadaceae	g__Stutzerimonas	s__Stutzerimonas stutzeri_AC
EdvardGrieg2au_dedup_17_length_258102_cov_17_94045_96698	0	d__Bacteria	p__Pseudomonadota	c__Gammaproteobacteria	o__Pseudomonadales	f__Pseudomonadaceae	g__Stutzerimonas	s__Stutzerimonas stutzeri_AC
EdvardGrieg2au_dedup_17_length_258102_cov_17_94045_96698	0	d__Bacteria	p__Pseudomonadota	c__Gammaproteobacteria	o__Pseudomonadales	f__Pseudomonadaceae	g__Stutzerimonas	s__Stutzerimonas stutzeri_AC
EdvardGrieg2au_dedup_17_length_258102_cov_17_94045_96698	26.9	d__Bacteria	p__Pseudomonadota	c__Gammaproteobacteria	o__Pseudomonadales	f__Pseudomonadaceae	g__Stutzerimonas	s__Stutzerimonas stutzeri_AC
EdvardGrieg2au_dedup_17_length_258102_cov_17_94045_96698	0	d__Bacteria	p__Pseudomonadota	c__Gammaproteobacteria	o__Pseudomonadales	f__Pseudomonadaceae	g__Stutzerimonas	s__Stutzerimonas stutzeri_AC
EdvardGrieg2au_dedup_17_length_258102_cov_17_94045_96698	0	d__Bacteria	p__Pseudomonadota	c__Gammaproteobacteria	o__Pseudomonadales	f__Pseudomonadaceae	g__Stutzerimonas	s__Stutzerimonas stutzeri_AC
EdvardGrieg2au_dedup_19786_length_1372_cov_4_0_1238	0	d__Bacteria	p__Pseudomonadota	c__Alphaproteobacteria	o__Sphingomonadales	f__Sphingomonadaceae	g__Sphingomonas	s__Sphingomonas sp001557215
EdvardGrieg2au_dedup_19786_length_1372_cov_4_0_1238	0	d__Bacteria	p__Pseudomonadota	c__Alphaproteobacteria	o__Sphingomonadales	f__Sphingomonadaceae	g__Sphingomonas	s__Sphingomonas sp001557215
EdvardGrieg2au_dedup_19786_length_1372_cov_4_0_1238	0	d__Bacteria	p__Pseudomonadota	c__Alphaproteobacteria	o__Sphingomonadales	f__Sphingomonadaceae	g__Sphingomonas	s__Sphingomonas sp001557215
EdvardGrieg2au_dedup_19786_length_1372_cov_4_0_1238	0	d__Bacteria	p__Pseudomonadota	c__Alphaproteobacteria	o__Sphingomonadales	f__Sphingomonadaceae	g__Sphingomonas	s__Sphingomonas sp001557215
EdvardGrieg2au_dedup_19786_length_1372_cov_4_0_1238	0	d__Bacteria	p__Pseudomonadota	c__Alphaproteobacteria	o__Sphingomonadales	f__Sphingomonadaceae	g__Sphingomonas	s__Sphingomonas sp001557215
EdvardGrieg2au_dedup_19786_length_1372_cov_4_0_1238	0	d__Bacteria	p__Pseudomonadota	c__Alphaproteobacteria	o__Sphingomonadales	f__Sphingomonadaceae	g__Sphingomonas	s__Sphingomonas sp001557215
EdvardGrieg2au_dedup_2_length_607437_cov_44_469862_472449	0	Unclassified	Unclassified
EdvardGrieg2au_dedup_2_length_607437_cov_44_469862_472449	0	Unclassified	Unclassified
EdvardGrieg2au_dedup_2_length_607437_cov_44_469862_472449	533.3	Unclassified	Unclassified
EdvardGrieg2au_dedup_2_length_607437_cov_44_469862_472449	0	Unclassified	Unclassified
EdvardGrieg2au_dedup_2_length_607437_cov_44_469862_472449	77.7	Unclassified	Unclassified
EdvardGrieg2au_dedup_2_length_607437_cov_44_469862_472449	119.2	Unclassified	Unclassified
EdvardGrieg2au_dedup_20782_length_1319_cov_2_0_1297	0	d__Bacteria	p__Desulfobacterota	c__Desulfobacteria	o__Desulfobacterales	f__UBA11574	g__UBA11574	s__UBA11574 sp002868985
EdvardGrieg2au_dedup_20782_length_1319_cov_2_0_1297	0	d__Bacteria	p__Desulfobacterota	c__Desulfobacteria	o__Desulfobacterales	f__UBA11574	g__UBA11574	s__UBA11574 sp002868985
EdvardGrieg2au_dedup_20782_length_1319_cov_2_0_1297	0	d__Bacteria	p__Desulfobacterota	c__Desulfobacteria	o__Desulfobacterales	f__UBA11574	g__UBA11574	s__UBA11574 sp002868985
EdvardGrieg2au_dedup_20782_length_1319_cov_2_0_1297	0	d__Bacteria	p__Desulfobacterota	c__Desulfobacteria	o__Desulfobacterales	f__UBA11574	g__UBA11574	s__UBA11574 sp002868985
EdvardGrieg2au_dedup_20782_length_1319_cov_2_0_1297	0	d__Bacteria	p__Desulfobacterota	c__Desulfobacteria	o__Desulfobacterales	f__UBA11574	g__UBA11574	s__UBA11574 sp002868985
EdvardGrieg2au_dedup_20782_length_1319_cov_2_0_1297	0	d__Bacteria	p__Desulfobacterota	c__Desulfobacteria	o__Desulfobacterales	f__UBA11574	g__UBA11574	s__UBA11574 sp002868985
EdvardGrieg2au_dedup_22536_length_1238_cov_2_0_1238	0	d__Bacteria	p__Cyanobacteriota	c__Vampirovibrionia	o__Gastranaerophilales	f__RUG14156	g__MGBC122484	s__MGBC122484 sp910587175
EdvardGrieg2au_dedup_22536_length_1238_cov_2_0_1238	0	d__Bacteria	p__Cyanobacteriota	c__Vampirovibrionia	o__Gastranaerophilales	f__RUG14156	g__MGBC122484	s__MGBC122484 sp910587175
EdvardGrieg2au_dedup_22536_length_1238_cov_2_0_1238	0	d__Bacteria	p__Cyanobacteriota	c__Vampirovibrionia	o__Gastranaerophilales	f__RUG14156	g__MGBC122484	s__MGBC122484 sp910587175
EdvardGrieg2au_dedup_22536_length_1238_cov_2_0_1238	0	d__Bacteria	p__Cyanobacteriota	c__Vampirovibrionia	o__Gastranaerophilales	f__RUG14156	g__MGBC122484	s__MGBC122484 sp910587175
EdvardGrieg2au_dedup_22536_length_1238_cov_2_0_1238	0	d__Bacteria	p__Cyanobacteriota	c__Vampirovibrionia	o__Gastranaerophilales	f__RUG14156	g__MGBC122484	s__MGBC122484 sp910587175
EdvardGrieg2au_dedup_22536_length_1238_cov_2_0_1238	0	d__Bacteria	p__Cyanobacteriota	c__Vampirovibrionia	o__Gastranaerophilales	f__RUG14156	g__MGBC122484	s__MGBC122484 sp910587175
EdvardGrieg2au_dedup_25399_length_1126_cov_2_0_1126	0	d__Bacteria	p__Pseudomonadota	c__Alphaproteobacteria	o__Rhodobacterales	f__Rhodobacteraceae	g__Meridianimarinicoccus	s__Meridianimarinicoccus sp020425105
EdvardGrieg2au_dedup_25399_length_1126_cov_2_0_1126	0	d__Bacteria	p__Pseudomonadota	c__Alphaproteobacteria	o__Rhodobacterales	f__Rhodobacteraceae	g__Meridianimarinicoccus	s__Meridianimarinicoccus sp020425105
EdvardGrieg2au_dedup_25399_length_1126_cov_2_0_1126	0	d__Bacteria	p__Pseudomonadota	c__Alphaproteobacteria	o__Rhodobacterales	f__Rhodobacteraceae	g__Meridianimarinicoccus	s__Meridianimarinicoccus sp020425105
EdvardGrieg2au_dedup_25399_length_1126_cov_2_0_1126	0	d__Bacteria	p__Pseudomonadota	c__Alphaproteobacteria	o__Rhodobacterales	f__Rhodobacteraceae	g__Meridianimarinicoccus	s__Meridianimarinicoccus sp020425105
EdvardGrieg2au_dedup_25399_length_1126_cov_2_0_1126	0	d__Bacteria	p__Pseudomonadota	c__Alphaproteobacteria	o__Rhodobacterales	f__Rhodobacteraceae	g__Meridianimarinicoccus	s__Meridianimarinicoccus sp020425105
EdvardGrieg2au_dedup_25399_length_1126_cov_2_0_1126	0	d__Bacteria	p__Pseudomonadota	c__Alphaproteobacteria	o__Rhodobacterales	f__Rhodobacteraceae	g__Meridianimarinicoccus	s__Meridianimarinicoccus sp020425105
EdvardGrieg2au_dedup_25482_length_1123_cov_3_0_1123	0	d__Bacteria	p__Nitrospinota	c__Nitrospinia	o__Nitrospinales	f__Nitrospinaceae	g__SZUA-226	s__SZUA-226 sp027298165
EdvardGrieg2au_dedup_25482_length_1123_cov_3_0_1123	0	d__Bacteria	p__Nitrospinota	c__Nitrospinia	o__Nitrospinales	f__Nitrospinaceae	g__SZUA-226	s__SZUA-226 sp027298165
EdvardGrieg2au_dedup_25482_length_1123_cov_3_0_1123	0	d__Bacteria	p__Nitrospinota	c__Nitrospinia	o__Nitrospinales	f__Nitrospinaceae	g__SZUA-226	s__SZUA-226 sp027298165
EdvardGrieg2au_dedup_25482_length_1123_cov_3_0_1123	0	d__Bacteria	p__Nitrospinota	c__Nitrospinia	o__Nitrospinales	f__Nitrospinaceae	g__SZUA-226	s__SZUA-226 sp027298165
EdvardGrieg2au_dedup_25482_length_1123_cov_3_0_1123	0	d__Bacteria	p__Nitrospinota	c__Nitrospinia	o__Nitrospinales	f__Nitrospinaceae	g__SZUA-226	s__SZUA-226 sp027298165
EdvardGrieg2au_dedup_25482_length_1123_cov_3_0_1123	0	d__Bacteria	p__Nitrospinota	c__Nitrospinia	o__Nitrospinales	f__Nitrospinaceae	g__SZUA-226	s__SZUA-226 sp027298165
EdvardGrieg2au_dedup_2664_length_7415_cov_3_3085_5798	0	d__Bacteria	p__Pseudomonadota	c__Alphaproteobacteria	o__Rhizobiales	f__Devosiaceae	g__Maritalea	s__Maritalea porphyrae
EdvardGrieg2au_dedup_2664_length_7415_cov_3_3085_5798	0	d__Bacteria	p__Pseudomonadota	c__Alphaproteobacteria	o__Rhizobiales	f__Devosiaceae	g__Maritalea	s__Maritalea porphyrae
EdvardGrieg2au_dedup_2664_length_7415_cov_3_3085_5798	0	d__Bacteria	p__Pseudomonadota	c__Alphaproteobacteria	o__Rhizobiales	f__Devosiaceae	g__Maritalea	s__Maritalea porphyrae
EdvardGrieg2au_dedup_2664_length_7415_cov_3_3085_5798	0	d__Bacteria	p__Pseudomonadota	c__Alphaproteobacteria	o__Rhizobiales	f__Devosiaceae	g__Maritalea	s__Maritalea porphyrae
EdvardGrieg2au_dedup_2664_length_7415_cov_3_3085_5798	0	d__Bacteria	p__Pseudomonadota	c__Alphaproteobacteria	o__Rhizobiales	f__Devosiaceae	g__Maritalea	s__Maritalea porphyrae
EdvardGrieg2au_dedup_2664_length_7415_cov_3_3085_5798	0	d__Bacteria	p__Pseudomonadota	c__Alphaproteobacteria	o__Rhizobiales	f__Devosiaceae	g__Maritalea	s__Maritalea porphyrae
EdvardGrieg2au_dedup_2717_length_7306_cov_11_2106_4354	0	Unclassified	Unclassified
EdvardGrieg2au_dedup_2717_length_7306_cov_11_2106_4354	0	Unclassified	Unclassified
EdvardGrieg2au_dedup_2717_length_7306_cov_11_2106_4354	0	Unclassified	Unclassified
EdvardGrieg2au_dedup_2717_length_7306_cov_11_2106_4354	21.3	Unclassified	Unclassified
EdvardGrieg2au_dedup_2717_length_7306_cov_11_2106_4354	0	Unclassified	Unclassified
EdvardGrieg2au_dedup_2717_length_7306_cov_11_2106_4354	0	Unclassified	Unclassified
EdvardGrieg2au_dedup_279_length_61738_cov_8_2618_5334	0	d__Bacteria	p__Pseudomonadota	c__Alphaproteobacteria	o__Rhizobiales	f__Cohaesibacteraceae	g__Cohaesibacter	s__Cohaesibacter gelatinilyticus
EdvardGrieg2au_dedup_279_length_61738_cov_8_2618_5334	0	d__Bacteria	p__Pseudomonadota	c__Alphaproteobacteria	o__Rhizobiales	f__Cohaesibacteraceae	g__Cohaesibacter	s__Cohaesibacter gelatinilyticus
EdvardGrieg2au_dedup_279_length_61738_cov_8_2618_5334	0	d__Bacteria	p__Pseudomonadota	c__Alphaproteobacteria	o__Rhizobiales	f__Cohaesibacteraceae	g__Cohaesibacter	s__Cohaesibacter gelatinilyticus
EdvardGrieg2au_dedup_279_length_61738_cov_8_2618_5334	19.6	d__Bacteria	p__Pseudomonadota	c__Alphaproteobacteria	o__Rhizobiales	f__Cohaesibacteraceae	g__Cohaesibacter	s__Cohaesibacter gelatinilyticus
EdvardGrieg2au_dedup_279_length_61738_cov_8_2618_5334	0	d__Bacteria	p__Pseudomonadota	c__Alphaproteobacteria	o__Rhizobiales	f__Cohaesibacteraceae	g__Cohaesibacter	s__Cohaesibacter gelatinilyticus
EdvardGrieg2au_dedup_279_length_61738_cov_8_2618_5334	0	d__Bacteria	p__Pseudomonadota	c__Alphaproteobacteria	o__Rhizobiales	f__Cohaesibacteraceae	g__Cohaesibacter	s__Cohaesibacter gelatinilyticus
EdvardGrieg2au_dedup_2922_length_6885_cov_5_0_1574	0	Unclassified	Unclassified
EdvardGrieg2au_dedup_2922_length_6885_cov_5_0_1574	0	Unclassified	Unclassified
EdvardGrieg2au_dedup_2922_length_6885_cov_5_0_1574	0	Unclassified	Unclassified
EdvardGrieg2au_dedup_2922_length_6885_cov_5_0_1574	10.1	Unclassified	Unclassified
EdvardGrieg2au_dedup_2922_length_6885_cov_5_0_1574	0	Unclassified	Unclassified
EdvardGrieg2au_dedup_2922_length_6885_cov_5_0_1574	0	Unclassified	Unclassified
EdvardGrieg2au_dedup_2923_length_6883_cov_6_0_2309	0	d__Bacteria	p__Pseudomonadota	c__Gammaproteobacteria	o__Pseudomonadales	f__Pseudomonadaceae	g__Pseudomonas_E	s__Pseudomonas_E cerasi
EdvardGrieg2au_dedup_2923_length_6883_cov_6_0_2309	0	d__Bacteria	p__Pseudomonadota	c__Gammaproteobacteria	o__Pseudomonadales	f__Pseudomonadaceae	g__Pseudomonas_E	s__Pseudomonas_E cerasi
EdvardGrieg2au_dedup_2923_length_6883_cov_6_0_2309	0	d__Bacteria	p__Pseudomonadota	c__Gammaproteobacteria	o__Pseudomonadales	f__Pseudomonadaceae	g__Pseudomonas_E	s__Pseudomonas_E cerasi
EdvardGrieg2au_dedup_2923_length_6883_cov_6_0_2309	0	d__Bacteria	p__Pseudomonadota	c__Gammaproteobacteria	o__Pseudomonadales	f__Pseudomonadaceae	g__Pseudomonas_E	s__Pseudomonas_E cerasi
EdvardGrieg2au_dedup_2923_length_6883_cov_6_0_2309	0	d__Bacteria	p__Pseudomonadota	c__Gammaproteobacteria	o__Pseudomonadales	f__Pseudomonadaceae	g__Pseudomonas_E	s__Pseudomonas_E cerasi
EdvardGrieg2au_dedup_2923_length_6883_cov_6_0_2309	0	d__Bacteria	p__Pseudomonadota	c__Gammaproteobacteria	o__Pseudomonadales	f__Pseudomonadaceae	g__Pseudomonas_E	s__Pseudomonas_E cerasi
EdvardGrieg2au_dedup_297_length_58193_cov_47_25687_28376	0	d__Bacteria	p__Bacillota_B	c__Desulfitobacteriia	o__Desulfitobacteriales	f__Desulfitobacteriaceae	g__JAITOS01	s__JAITOS01 sp031289815
EdvardGrieg2au_dedup_297_length_58193_cov_47_25687_28376	0	d__Bacteria	p__Bacillota_B	c__Desulfitobacteriia	o__Desulfitobacteriales	f__Desulfitobacteriaceae	g__JAITOS01	s__JAITOS01 sp031289815
EdvardGrieg2au_dedup_297_length_58193_cov_47_25687_28376	0	d__Bacteria	p__Bacillota_B	c__Desulfitobacteriia	o__Desulfitobacteriales	f__Desulfitobacteriaceae	g__JAITOS01	s__JAITOS01 sp031289815
EdvardGrieg2au_dedup_297_length_58193_cov_47_25687_28376	81.4	d__Bacteria	p__Bacillota_B	c__Desulfitobacteriia	o__Desulfitobacteriales	f__Desulfitobacteriaceae	g__JAITOS01	s__JAITOS01 sp031289815
EdvardGrieg2au_dedup_297_length_58193_cov_47_25687_28376	0	d__Bacteria	p__Bacillota_B	c__Desulfitobacteriia	o__Desulfitobacteriales	f__Desulfitobacteriaceae	g__JAITOS01	s__JAITOS01 sp031289815
EdvardGrieg2au_dedup_297_length_58193_cov_47_25687_28376	0	d__Bacteria	p__Bacillota_B	c__Desulfitobacteriia	o__Desulfitobacteriales	f__Desulfitobacteriaceae	g__JAITOS01	s__JAITOS01 sp031289815
EdvardGrieg2au_dedup_30_length_204649_cov_327_98866_101498	0	d__Bacteria	p__Methylomirabilota	c__Methylomirabilia	o__Rokubacteriales	f__CSP1-6	g__AR37	s__AR37 sp016179165
EdvardGrieg2au_dedup_30_length_204649_cov_327_98866_101498	0	d__Bacteria	p__Methylomirabilota	c__Methylomirabilia	o__Rokubacteriales	f__CSP1-6	g__AR37	s__AR37 sp016179165
EdvardGrieg2au_dedup_30_length_204649_cov_327_98866_101498	0	d__Bacteria	p__Methylomirabilota	c__Methylomirabilia	o__Rokubacteriales	f__CSP1-6	g__AR37	s__AR37 sp016179165
EdvardGrieg2au_dedup_30_length_204649_cov_327_98866_101498	565.9	d__Bacteria	p__Methylomirabilota	c__Methylomirabilia	o__Rokubacteriales	f__CSP1-6	g__AR37	s__AR37 sp016179165
EdvardGrieg2au_dedup_30_length_204649_cov_327_98866_101498	0	d__Bacteria	p__Methylomirabilota	c__Methylomirabilia	o__Rokubacteriales	f__CSP1-6	g__AR37	s__AR37 sp016179165
EdvardGrieg2au_dedup_30_length_204649_cov_327_98866_101498	0	d__Bacteria	p__Methylomirabilota	c__Methylomirabilia	o__Rokubacteriales	f__CSP1-6	g__AR37	s__AR37 sp016179165
EdvardGrieg2au_dedup_3130_length_6517_cov_5_0_1554	0	Unclassified	Unclassified
EdvardGrieg2au_dedup_3130_length_6517_cov_5_0_1554	0	Unclassified	Unclassified
EdvardGrieg2au_dedup_3130_length_6517_cov_5_0_1554	0	Unclassified	Unclassified
EdvardGrieg2au_dedup_3130_length_6517_cov_5_0_1554	0	Unclassified	Unclassified
EdvardGrieg2au_dedup_3130_length_6517_cov_5_0_1554	0	Unclassified	Unclassified
EdvardGrieg2au_dedup_3130_length_6517_cov_5_0_1554	0	Unclassified	Unclassified
EdvardGrieg2au_dedup_3153_length_6467_cov_6_1286_3924	0	d__Bacteria	p__Desulfobacterota	c__WTBG01	o__CAIYCZ01	f__CAIRTM01	g__CAIRTM01	s__CAIRTM01 sp903881505
EdvardGrieg2au_dedup_3153_length_6467_cov_6_1286_3924	0	d__Bacteria	p__Desulfobacterota	c__WTBG01	o__CAIYCZ01	f__CAIRTM01	g__CAIRTM01	s__CAIRTM01 sp903881505
EdvardGrieg2au_dedup_3153_length_6467_cov_6_1286_3924	0	d__Bacteria	p__Desulfobacterota	c__WTBG01	o__CAIYCZ01	f__CAIRTM01	g__CAIRTM01	s__CAIRTM01 sp903881505
EdvardGrieg2au_dedup_3153_length_6467_cov_6_1286_3924	9.4	d__Bacteria	p__Desulfobacterota	c__WTBG01	o__CAIYCZ01	f__CAIRTM01	g__CAIRTM01	s__CAIRTM01 sp903881505
EdvardGrieg2au_dedup_3153_length_6467_cov_6_1286_3924	0	d__Bacteria	p__Desulfobacterota	c__WTBG01	o__CAIYCZ01	f__CAIRTM01	g__CAIRTM01	s__CAIRTM01 sp903881505
EdvardGrieg2au_dedup_3153_length_6467_cov_6_1286_3924	0	d__Bacteria	p__Desulfobacterota	c__WTBG01	o__CAIYCZ01	f__CAIRTM01	g__CAIRTM01	s__CAIRTM01 sp903881505
EdvardGrieg2au_dedup_3166_length_6435_cov_5_5147_6435	0	d__Bacteria	p__Campylobacterota	c__Campylobacteria	o__Campylobacterales	f__Helicobacteraceae	g__Helicobacter	s__Helicobacter pylori_CI
EdvardGrieg2au_dedup_3166_length_6435_cov_5_5147_6435	0	d__Bacteria	p__Campylobacterota	c__Campylobacteria	o__Campylobacterales	f__Helicobacteraceae	g__Helicobacter	s__Helicobacter pylori_CI
EdvardGrieg2au_dedup_3166_length_6435_cov_5_5147_6435	0	d__Bacteria	p__Campylobacterota	c__Campylobacteria	o__Campylobacterales	f__Helicobacteraceae	g__Helicobacter	s__Helicobacter pylori_CI
EdvardGrieg2au_dedup_3166_length_6435_cov_5_5147_6435	0	d__Bacteria	p__Campylobacterota	c__Campylobacteria	o__Campylobacterales	f__Helicobacteraceae	g__Helicobacter	s__Helicobacter pylori_CI
EdvardGrieg2au_dedup_3166_length_6435_cov_5_5147_6435	0	d__Bacteria	p__Campylobacterota	c__Campylobacteria	o__Campylobacterales	f__Helicobacteraceae	g__Helicobacter	s__Helicobacter pylori_CI
EdvardGrieg2au_dedup_3166_length_6435_cov_5_5147_6435	0	d__Bacteria	p__Campylobacterota	c__Campylobacteria	o__Campylobacterales	f__Helicobacteraceae	g__Helicobacter	s__Helicobacter pylori_CI
EdvardGrieg2au_dedup_3821_length_5525_cov_3_3463_5525	0	d__Bacteria	p__Desulfobacterota	c__Desulfuromonadia	o__Geobacterales	f__Pseudopelobacteraceae	g__JACRCG01	s__JACRCG01 sp030654645
EdvardGrieg2au_dedup_3821_length_5525_cov_3_3463_5525	0	d__Bacteria	p__Desulfobacterota	c__Desulfuromonadia	o__Geobacterales	f__Pseudopelobacteraceae	g__JACRCG01	s__JACRCG01 sp030654645
EdvardGrieg2au_dedup_3821_length_5525_cov_3_3463_5525	0	d__Bacteria	p__Desulfobacterota	c__Desulfuromonadia	o__Geobacterales	f__Pseudopelobacteraceae	g__JACRCG01	s__JACRCG01 sp030654645
EdvardGrieg2au_dedup_3821_length_5525_cov_3_3463_5525	0	d__Bacteria	p__Desulfobacterota	c__Desulfuromonadia	o__Geobacterales	f__Pseudopelobacteraceae	g__JACRCG01	s__JACRCG01 sp030654645
EdvardGrieg2au_dedup_3821_length_5525_cov_3_3463_5525	0	d__Bacteria	p__Desulfobacterota	c__Desulfuromonadia	o__Geobacterales	f__Pseudopelobacteraceae	g__JACRCG01	s__JACRCG01 sp030654645
EdvardGrieg2au_dedup_3821_length_5525_cov_3_3463_5525	0	d__Bacteria	p__Desulfobacterota	c__Desulfuromonadia	o__Geobacterales	f__Pseudopelobacteraceae	g__JACRCG01	s__JACRCG01 sp030654645
EdvardGrieg2au_dedup_43_length_181337_cov_12_172656_175363	0	d__Bacteria	p__Pseudomonadota	c__Alphaproteobacteria	o__Rhodobacterales	f__Rhodobacteraceae	g__Aliiroseovarius_A	s__Aliiroseovarius_A sp030148435
EdvardGrieg2au_dedup_43_length_181337_cov_12_172656_175363	0	d__Bacteria	p__Pseudomonadota	c__Alphaproteobacteria	o__Rhodobacterales	f__Rhodobacteraceae	g__Aliiroseovarius_A	s__Aliiroseovarius_A sp030148435
EdvardGrieg2au_dedup_43_length_181337_cov_12_172656_175363	0	d__Bacteria	p__Pseudomonadota	c__Alphaproteobacteria	o__Rhodobacterales	f__Rhodobacteraceae	g__Aliiroseovarius_A	s__Aliiroseovarius_A sp030148435
EdvardGrieg2au_dedup_43_length_181337_cov_12_172656_175363	10.8	d__Bacteria	p__Pseudomonadota	c__Alphaproteobacteria	o__Rhodobacterales	f__Rhodobacteraceae	g__Aliiroseovarius_A	s__Aliiroseovarius_A sp030148435
EdvardGrieg2au_dedup_43_length_181337_cov_12_172656_175363	0	d__Bacteria	p__Pseudomonadota	c__Alphaproteobacteria	o__Rhodobacterales	f__Rhodobacteraceae	g__Aliiroseovarius_A	s__Aliiroseovarius_A sp030148435
EdvardGrieg2au_dedup_43_length_181337_cov_12_172656_175363	0	d__Bacteria	p__Pseudomonadota	c__Alphaproteobacteria	o__Rhodobacterales	f__Rhodobacteraceae	g__Aliiroseovarius_A	s__Aliiroseovarius_A sp030148435
EdvardGrieg2au_dedup_46_length_175223_cov_13_99196_101843	0	d__Bacteria	p__Bacteroidota	c__Bacteroidia	o__Bacteroidales	f__UBA12170	g__UBA12170	s__UBA12170 sp016929955
EdvardGrieg2au_dedup_46_length_175223_cov_13_99196_101843	0	d__Bacteria	p__Bacteroidota	c__Bacteroidia	o__Bacteroidales	f__UBA12170	g__UBA12170	s__UBA12170 sp016929955
EdvardGrieg2au_dedup_46_length_175223_cov_13_99196_101843	0	d__Bacteria	p__Bacteroidota	c__Bacteroidia	o__Bacteroidales	f__UBA12170	g__UBA12170	s__UBA12170 sp016929955
EdvardGrieg2au_dedup_46_length_175223_cov_13_99196_101843	18.5	d__Bacteria	p__Bacteroidota	c__Bacteroidia	o__Bacteroidales	f__UBA12170	g__UBA12170	s__UBA12170 sp016929955
EdvardGrieg2au_dedup_46_length_175223_cov_13_99196_101843	0	d__Bacteria	p__Bacteroidota	c__Bacteroidia	o__Bacteroidales	f__UBA12170	g__UBA12170	s__UBA12170 sp016929955
EdvardGrieg2au_dedup_46_length_175223_cov_13_99196_101843	0	d__Bacteria	p__Bacteroidota	c__Bacteroidia	o__Bacteroidales	f__UBA12170	g__UBA12170	s__UBA12170 sp016929955
EdvardGrieg2au_dedup_518_length_35550_cov_7_4109_6765	0	d__Bacteria	p__Fusobacteriota	c__Fusobacteriia	o__Fusobacteriales	f__Fusobacteriaceae	g__Fusobacterium_B	s__Fusobacterium_B sp019416805
EdvardGrieg2au_dedup_518_length_35550_cov_7_4109_6765	0	d__Bacteria	p__Fusobacteriota	c__Fusobacteriia	o__Fusobacteriales	f__Fusobacteriaceae	g__Fusobacterium_B	s__Fusobacterium_B sp019416805
EdvardGrieg2au_dedup_518_length_35550_cov_7_4109_6765	0	d__Bacteria	p__Fusobacteriota	c__Fusobacteriia	o__Fusobacteriales	f__Fusobacteriaceae	g__Fusobacterium_B	s__Fusobacterium_B sp019416805
EdvardGrieg2au_dedup_518_length_35550_cov_7_4109_6765	0	d__Bacteria	p__Fusobacteriota	c__Fusobacteriia	o__Fusobacteriales	f__Fusobacteriaceae	g__Fusobacterium_B	s__Fusobacterium_B sp019416805
EdvardGrieg2au_dedup_518_length_35550_cov_7_4109_6765	0	d__Bacteria	p__Fusobacteriota	c__Fusobacteriia	o__Fusobacteriales	f__Fusobacteriaceae	g__Fusobacterium_B	s__Fusobacterium_B sp019416805
EdvardGrieg2au_dedup_518_length_35550_cov_7_4109_6765	0	d__Bacteria	p__Fusobacteriota	c__Fusobacteriia	o__Fusobacteriales	f__Fusobacteriaceae	g__Fusobacterium_B	s__Fusobacterium_B sp019416805
EdvardGrieg2au_dedup_5925_length_3853_cov_3_454_3302	0	Unclassified	Unclassified
EdvardGrieg2au_dedup_5925_length_3853_cov_3_454_3302	0	Unclassified	Unclassified
EdvardGrieg2au_dedup_5925_length_3853_cov_3_454_3302	0	Unclassified	Unclassified
EdvardGrieg2au_dedup_5925_length_3853_cov_3_454_3302	0	Unclassified	Unclassified
EdvardGrieg2au_dedup_5925_length_3853_cov_3_454_3302	0	Unclassified	Unclassified
EdvardGrieg2au_dedup_5925_length_3853_cov_3_454_3302	0	Unclassified	Unclassified
EdvardGrieg2au_dedup_6179_length_3722_cov_3_171_2815	0	d__Bacteria	p__Desulfobacterota	c__Desulfuromonadia	o__Desulfuromonadales	f__Desulfuromonadaceae	g__Desulfuromonas	s__Desulfuromonas sp001751155
EdvardGrieg2au_dedup_6179_length_3722_cov_3_171_2815	0	d__Bacteria	p__Desulfobacterota	c__Desulfuromonadia	o__Desulfuromonadales	f__Desulfuromonadaceae	g__Desulfuromonas	s__Desulfuromonas sp001751155
EdvardGrieg2au_dedup_6179_length_3722_cov_3_171_2815	0	d__Bacteria	p__Desulfobacterota	c__Desulfuromonadia	o__Desulfuromonadales	f__Desulfuromonadaceae	g__Desulfuromonas	s__Desulfuromonas sp001751155
EdvardGrieg2au_dedup_6179_length_3722_cov_3_171_2815	0	d__Bacteria	p__Desulfobacterota	c__Desulfuromonadia	o__Desulfuromonadales	f__Desulfuromonadaceae	g__Desulfuromonas	s__Desulfuromonas sp001751155
EdvardGrieg2au_dedup_6179_length_3722_cov_3_171_2815	0	d__Bacteria	p__Desulfobacterota	c__Desulfuromonadia	o__Desulfuromonadales	f__Desulfuromonadaceae	g__Desulfuromonas	s__Desulfuromonas sp001751155
EdvardGrieg2au_dedup_6179_length_3722_cov_3_171_2815	0	d__Bacteria	p__Desulfobacterota	c__Desulfuromonadia	o__Desulfuromonadales	f__Desulfuromonadaceae	g__Desulfuromonas	s__Desulfuromonas sp001751155
EdvardGrieg2au_dedup_6221_length_3702_cov_4_0_1465	0	d__Bacteria	p__Campylobacterota	c__Campylobacteria	o__Campylobacterales	f__Helicobacteraceae	g__Helicobacter_C	s__Helicobacter_C japonicus
EdvardGrieg2au_dedup_6221_length_3702_cov_4_0_1465	0	d__Bacteria	p__Campylobacterota	c__Campylobacteria	o__Campylobacterales	f__Helicobacteraceae	g__Helicobacter_C	s__Helicobacter_C japonicus
EdvardGrieg2au_dedup_6221_length_3702_cov_4_0_1465	0	d__Bacteria	p__Campylobacterota	c__Campylobacteria	o__Campylobacterales	f__Helicobacteraceae	g__Helicobacter_C	s__Helicobacter_C japonicus
EdvardGrieg2au_dedup_6221_length_3702_cov_4_0_1465	0	d__Bacteria	p__Campylobacterota	c__Campylobacteria	o__Campylobacterales	f__Helicobacteraceae	g__Helicobacter_C	s__Helicobacter_C japonicus
EdvardGrieg2au_dedup_6221_length_3702_cov_4_0_1465	0	d__Bacteria	p__Campylobacterota	c__Campylobacteria	o__Campylobacterales	f__Helicobacteraceae	g__Helicobacter_C	s__Helicobacter_C japonicus
EdvardGrieg2au_dedup_6221_length_3702_cov_4_0_1465	0	d__Bacteria	p__Campylobacterota	c__Campylobacteria	o__Campylobacterales	f__Helicobacteraceae	g__Helicobacter_C	s__Helicobacter_C japonicus
EdvardGrieg2au_dedup_67_length_148585_cov_15_2581_5219	0	d__Bacteria	p__Desulfobacterota	c__Desulfobacteria	o__Desulfobacterales	f__Desulfatirhabdiaceae	g__RAAP-1	s__RAAP-1 sp903909505
EdvardGrieg2au_dedup_67_length_148585_cov_15_2581_5219	0	d__Bacteria	p__Desulfobacterota	c__Desulfobacteria	o__Desulfobacterales	f__Desulfatirhabdiaceae	g__RAAP-1	s__RAAP-1 sp903909505
EdvardGrieg2au_dedup_67_length_148585_cov_15_2581_5219	0	d__Bacteria	p__Desulfobacterota	c__Desulfobacteria	o__Desulfobacterales	f__Desulfatirhabdiaceae	g__RAAP-1	s__RAAP-1 sp903909505
EdvardGrieg2au_dedup_67_length_148585_cov_15_2581_5219	27	d__Bacteria	p__Desulfobacterota	c__Desulfobacteria	o__Desulfobacterales	f__Desulfatirhabdiaceae	g__RAAP-1	s__RAAP-1 sp903909505
EdvardGrieg2au_dedup_67_length_148585_cov_15_2581_5219	0	d__Bacteria	p__Desulfobacterota	c__Desulfobacteria	o__Desulfobacterales	f__Desulfatirhabdiaceae	g__RAAP-1	s__RAAP-1 sp903909505
EdvardGrieg2au_dedup_67_length_148585_cov_15_2581_5219	0	d__Bacteria	p__Desulfobacterota	c__Desulfobacteria	o__Desulfobacterales	f__Desulfatirhabdiaceae	g__RAAP-1	s__RAAP-1 sp903909505
EdvardGrieg2au_dedup_7544_length_3145_cov_4_186_2866	0	d__Bacteria	p__Pseudomonadota	c__Alphaproteobacteria	o__MPNO01	f__UBA830	g__UBA830	s__UBA830 sp002295635
EdvardGrieg2au_dedup_7544_length_3145_cov_4_186_2866	0	d__Bacteria	p__Pseudomonadota	c__Alphaproteobacteria	o__MPNO01	f__UBA830	g__UBA830	s__UBA830 sp002295635
EdvardGrieg2au_dedup_7544_length_3145_cov_4_186_2866	0	d__Bacteria	p__Pseudomonadota	c__Alphaproteobacteria	o__MPNO01	f__UBA830	g__UBA830	s__UBA830 sp002295635
EdvardGrieg2au_dedup_7544_length_3145_cov_4_186_2866	0	d__Bacteria	p__Pseudomonadota	c__Alphaproteobacteria	o__MPNO01	f__UBA830	g__UBA830	s__UBA830 sp002295635
EdvardGrieg2au_dedup_7544_length_3145_cov_4_186_2866	0	d__Bacteria	p__Pseudomonadota	c__Alphaproteobacteria	o__MPNO01	f__UBA830	g__UBA830	s__UBA830 sp002295635
EdvardGrieg2au_dedup_7544_length_3145_cov_4_186_2866	0	d__Bacteria	p__Pseudomonadota	c__Alphaproteobacteria	o__MPNO01	f__UBA830	g__UBA830	s__UBA830 sp002295635
EdvardGrieg2au_dedup_8914_length_2725_cov_5_0_1545	0	d__Bacteria	p__Pseudomonadota	c__Alphaproteobacteria	o__Sphingomonadales	f__Sphingomonadaceae	g__Sandarakinorhabdus	s__Sandarakinorhabdus sp027485485
EdvardGrieg2au_dedup_8914_length_2725_cov_5_0_1545	0	d__Bacteria	p__Pseudomonadota	c__Alphaproteobacteria	o__Sphingomonadales	f__Sphingomonadaceae	g__Sandarakinorhabdus	s__Sandarakinorhabdus sp027485485
EdvardGrieg2au_dedup_8914_length_2725_cov_5_0_1545	0	d__Bacteria	p__Pseudomonadota	c__Alphaproteobacteria	o__Sphingomonadales	f__Sphingomonadaceae	g__Sandarakinorhabdus	s__Sandarakinorhabdus sp027485485
EdvardGrieg2au_dedup_8914_length_2725_cov_5_0_1545	8.6	d__Bacteria	p__Pseudomonadota	c__Alphaproteobacteria	o__Sphingomonadales	f__Sphingomonadaceae	g__Sandarakinorhabdus	s__Sandarakinorhabdus sp027485485
EdvardGrieg2au_dedup_8914_length_2725_cov_5_0_1545	0	d__Bacteria	p__Pseudomonadota	c__Alphaproteobacteria	o__Sphingomonadales	f__Sphingomonadaceae	g__Sandarakinorhabdus	s__Sandarakinorhabdus sp027485485
EdvardGrieg2au_dedup_8914_length_2725_cov_5_0_1545	0	d__Bacteria	p__Pseudomonadota	c__Alphaproteobacteria	o__Sphingomonadales	f__Sphingomonadaceae	g__Sandarakinorhabdus	s__Sandarakinorhabdus sp027485485
EdvardGrieg3au_dedup_2_length_542531_cov_139_426711_429298	0	Unclassified	Unclassified
EdvardGrieg3au_dedup_2_length_542531_cov_139_426711_429298	0	Unclassified	Unclassified
EdvardGrieg3au_dedup_2_length_542531_cov_139_426711_429298	121.4	Unclassified	Unclassified
EdvardGrieg3au_dedup_2_length_542531_cov_139_426711_429298	0	Unclassified	Unclassified
EdvardGrieg3au_dedup_2_length_542531_cov_139_426711_429298	33.2	Unclassified	Unclassified
EdvardGrieg3au_dedup_2_length_542531_cov_139_426711_429298	39.7	Unclassified	Unclassified
EdvardGrieg3au_dedup_4237_length_1404_cov_6_0_1404	0	Unclassified	Unclassified
EdvardGrieg3au_dedup_4237_length_1404_cov_6_0_1404	0	Unclassified	Unclassified
EdvardGrieg3au_dedup_4237_length_1404_cov_6_0_1404	0	Unclassified	Unclassified
EdvardGrieg3au_dedup_4237_length_1404_cov_6_0_1404	0	Unclassified	Unclassified
EdvardGrieg3au_dedup_4237_length_1404_cov_6_0_1404	0	Unclassified	Unclassified
EdvardGrieg3au_dedup_4237_length_1404_cov_6_0_1404	0	Unclassified	Unclassified
EdvardGrieg3au_dedup_4237_length_1404_cov_6_0_1404	0	Unclassified	Unclassified
EdvardGrieg3au_dedup_4237_length_1404_cov_6_0_1404	0	Unclassified	Unclassified
EdvardGrieg3au_dedup_4237_length_1404_cov_6_0_1404	0	Unclassified	Unclassified
EdvardGrieg3au_dedup_4237_length_1404_cov_6_0_1404	0	Unclassified	Unclassified
EdvardGrieg3au_dedup_4237_length_1404_cov_6_0_1404	0	Unclassified	Unclassified
EdvardGrieg3au_dedup_4237_length_1404_cov_6_0_1404	0	Unclassified	Unclassified
EdvardGrieg4au_dedup_102_length_23684_cov_8_19242_21940	11.7	d__Bacteria	p__Pseudomonadota	c__Gammaproteobacteria	o__Pseudomonadales	f__Pseudomonadaceae	g__Pseudomonas	s__Pseudomonas aeruginosa
EdvardGrieg4au_dedup_102_length_23684_cov_8_19242_21940	6.7	d__Bacteria	p__Pseudomonadota	c__Gammaproteobacteria	o__Pseudomonadales	f__Pseudomonadaceae	g__Pseudomonas	s__Pseudomonas aeruginosa
EdvardGrieg4au_dedup_102_length_23684_cov_8_19242_21940	0	d__Bacteria	p__Pseudomonadota	c__Gammaproteobacteria	o__Pseudomonadales	f__Pseudomonadaceae	g__Pseudomonas	s__Pseudomonas aeruginosa
EdvardGrieg4au_dedup_102_length_23684_cov_8_19242_21940	0	d__Bacteria	p__Pseudomonadota	c__Gammaproteobacteria	o__Pseudomonadales	f__Pseudomonadaceae	g__Pseudomonas	s__Pseudomonas aeruginosa
EdvardGrieg4au_dedup_102_length_23684_cov_8_19242_21940	0	d__Bacteria	p__Pseudomonadota	c__Gammaproteobacteria	o__Pseudomonadales	f__Pseudomonadaceae	g__Pseudomonas	s__Pseudomonas aeruginosa
EdvardGrieg4au_dedup_102_length_23684_cov_8_19242_21940	19.5	d__Bacteria	p__Pseudomonadota	c__Gammaproteobacteria	o__Pseudomonadales	f__Pseudomonadaceae	g__Pseudomonas	s__Pseudomonas aeruginosa
EdvardGrieg4au_dedup_1166_length_2225_cov_4_514_2225	0	d__Bacteria	p__Pseudomonadota	c__Alphaproteobacteria	o__Rhizobiales	f__Xanthobacteraceae	g__Bradyrhizobium	s__Bradyrhizobium sp016219575
EdvardGrieg4au_dedup_1166_length_2225_cov_4_514_2225	0	d__Bacteria	p__Pseudomonadota	c__Alphaproteobacteria	o__Rhizobiales	f__Xanthobacteraceae	g__Bradyrhizobium	s__Bradyrhizobium sp016219575
EdvardGrieg4au_dedup_1166_length_2225_cov_4_514_2225	0	d__Bacteria	p__Pseudomonadota	c__Alphaproteobacteria	o__Rhizobiales	f__Xanthobacteraceae	g__Bradyrhizobium	s__Bradyrhizobium sp016219575
EdvardGrieg4au_dedup_1166_length_2225_cov_4_514_2225	0	d__Bacteria	p__Pseudomonadota	c__Alphaproteobacteria	o__Rhizobiales	f__Xanthobacteraceae	g__Bradyrhizobium	s__Bradyrhizobium sp016219575
EdvardGrieg4au_dedup_1166_length_2225_cov_4_514_2225	0	d__Bacteria	p__Pseudomonadota	c__Alphaproteobacteria	o__Rhizobiales	f__Xanthobacteraceae	g__Bradyrhizobium	s__Bradyrhizobium sp016219575
EdvardGrieg4au_dedup_1166_length_2225_cov_4_514_2225	11.1	d__Bacteria	p__Pseudomonadota	c__Alphaproteobacteria	o__Rhizobiales	f__Xanthobacteraceae	g__Bradyrhizobium	s__Bradyrhizobium sp016219575
EdvardGrieg4au_dedup_4_length_257362_cov_237_203034_205621	0	Unclassified	Unclassified
EdvardGrieg4au_dedup_4_length_257362_cov_237_203034_205621	0	Unclassified	Unclassified
EdvardGrieg4au_dedup_4_length_257362_cov_237_203034_205621	0	Unclassified	Unclassified
EdvardGrieg4au_dedup_4_length_257362_cov_237_203034_205621	0	Unclassified	Unclassified
EdvardGrieg4au_dedup_4_length_257362_cov_237_203034_205621	0	Unclassified	Unclassified
EdvardGrieg4au_dedup_4_length_257362_cov_237_203034_205621	0	Unclassified	Unclassified

## Sheet: Supplementary Table S8
ID__protein_cluster_representative	Norm_coverage_A18_(before)_1	Norm_coverage_A18_(before)_2	Norm_coverage_Production_Water	Norm_coverage_Water_injection	Norm_coverage_A12_(after)	Norm_coverage_A18_(after)
EdGrieg1_1_length_226851_cov_693_10	594851096380984	601.2	170687 days, 20:34:00	284895496925861	450744169787745	575104242383367
EdGrieg1_1_length_226851_cov_693_100	591484349037749	573.8	117783271610635	323963017026252	451410556792162	542509016097678
EdGrieg1_1_length_226851_cov_693_101	653030853101793	656.9	138818452433961	396803439451029	546896410225088	665456288596163
EdGrieg1_1_length_226851_cov_693_102	657283586587984	644.3	123577393274545	331972534555484	49493303248065	617430010276442
EdGrieg1_1_length_226851_cov_693_103	374535875499138	401.2	553189758070169	132939966754531	205765498363911	27888651010356
EdGrieg1_1_length_226851_cov_693_104	69313649250629	700.8	140524626599816	402267034390098	524224443474807	631712607828916
EdGrieg1_1_length_226851_cov_693_105	702527945621629	692.2	156235169925676	537291052822418	600740480181992	699951685024066
EdGrieg1_1_length_226851_cov_693_106	634484209842571	615.1	103767451617302	293411945944285	404659806282276	51569782420093
EdGrieg1_1_length_226851_cov_693_107	605660127325053	605.4	992443724527873	289649387780061	410375925920165	501081130799276
EdGrieg1_1_length_226851_cov_693_108	606782376439464	579.8	835796324602394	215964079539964	363166108807236	430670430584451
EdGrieg1_1_length_226851_cov_693_109	653503379044703	644.1	132657904103558	390314716389373	495362481883496	608492946310859
EdGrieg1_1_length_226851_cov_693_11	663780818302998	657.9	12387511494107	39020206494733	500649152118539	558921474688678
EdGrieg1_1_length_226851_cov_693_110	597568120552717	638	125317919940384	384490636835768	465064086082664	559172046575564
EdGrieg1_1_length_226851_cov_693_111	682445593047948	708.4	126325593273238	392691661816473	521188680454685	60287595984651
EdGrieg1_1_length_226851_cov_693_112	51150933320021	521.5	874958174583764	247945823935872	337251058635459	378614121083988
EdGrieg1_1_length_226851_cov_693_113	554568259747896	569	839575099600596	262038519335407	330231782188932	391497692268018
EdGrieg1_1_length_226851_cov_693_114	633952618156797	615.4	967251891206524	269867794557372	383216953340143	475021654563184
EdGrieg1_1_length_226851_cov_693_115	583097013551094	583.5	973778866203419	290933614219347	417928311970226	451259087290209
EdGrieg1_1_length_226851_cov_693_116	64121770452904	658.1	115733572444943	348509766247345	422815150002618	517639756324292
EdGrieg1_1_length_226851_cov_693_117	595855214009668	638.6	101122309118561	299247290642095	387481830168413	46558344682383
EdGrieg1_1_length_226851_cov_693_118	576836044807535	582.9	948472524548791	345704745340483	387926088171357	455664976301279
EdGrieg1_1_length_226851_cov_693_119	604774141182096	543.6	75781614963949	235892119637308	308907398047584	424343490440592
EdGrieg1_1_length_226851_cov_693_12	656633863416483	635.1	119661208276408	36912498014115	471061569122419	552427486620229
EdGrieg1_1_length_226851_cov_693_120	663544555331543	691.4	131844894937279	377832936611047	526268030288353	633529254008836
EdGrieg1_1_length_226851_cov_693_121	723319087109674	712.7	138921509933912	362737643377332	527067694693653	661280090481404
EdGrieg1_1_length_226851_cov_693_122	629463621699151	627	121413185775574	331375481912658	471224463723498	582329065121899
EdGrieg1_1_length_226851_cov_693_123	649605040015694	671.9	120771939109213	359921357326266	492134207062098	616302436785458
EdGrieg1_1_length_226851_cov_693_124	568862169520927	607.2	112550240779791	354930898443776	416477069160607	446874079269713
EdGrieg1_1_length_226851_cov_693_125	643757531472182	655.8	128214980772339	360811303718403	511666750591569	622420567023578
EdGrieg1_1_length_226851_cov_693_126	606546113468009	605.9	12046276660936	389019224805882	443413912739157	532653188546849
EdGrieg1_1_length_226851_cov_693_127	624088639098548	615.3	113535012445989	379590299106912	449559481779893	533258737273489
EdGrieg1_1_length_226851_cov_693_128	460535597108781	432.8	770755591300002	223556786733638	303294938610382	36562614494709
EdGrieg1_1_length_226851_cov_693_129	658819295902442	639.6	116008392444812	347101623221812	432988658270053	481975024424256
EdGrieg1_1_length_226851_cov_693_13	630999331013608	640	116317564944665	354998489309002	466811500894247	596632543664946
EdGrieg1_1_length_226851_cov_693_130	672936008446882	654	104694969116861	340353801843458	445042858749954	507011332122233
EdGrieg1_1_length_226851_cov_693_131	570752273292567	570.4	111771584113494	32942661196532	434854541882421	506322259433297
EdGrieg1_1_length_226851_cov_693_132	621017220469632	647.2	191914 days, 7:49:00	374081643591027	440585470120409	537748150246854
EdGrieg1_1_length_226851_cov_693_133	706662547622092	720.4	122420859108428	327534067739004	492622890865337	609954615651025
EdGrieg1_1_length_226851_cov_693_134	592075006466387	615	115435850778418	337526250648187	463094542269609	594168586777238
EdGrieg1_1_length_226851_cov_693_135	605719193067917	604.5	106939332449127	318116407184238	431211626258274	512941533445189
EdGrieg1_1_length_226851_cov_693_136	578253622636266	591.3	95866376621061	26859483326229	381647241729738	46420530144596
EdGrieg1_1_length_226851_cov_693_137	673585731618383	662.5	103756000783974	287340033218187	441577646326985	510749029434941
EdGrieg1_1_length_226851_cov_693_138	575064072521622	564.6	117153475777601	343868526835188	419764578382398	498658935892716
EdGrieg1_1_length_226851_cov_693_139	732060817053511	750.5	120886447442492	34614408596445	487202943229411	568756421248934
EdGrieg1_1_length_226851_cov_693_14	655984140244981	688	127825652439191	352328650132591	51028955078244	605653131592824
EdGrieg1_1_length_226851_cov_693_140	660177807988309	655	120943701609131	337222091754672	488846697840307	553095678318591
EdGrieg1_1_length_226851_cov_693_141	710915281108283	740	1465134124303	405612782218764	550717029050413	638540691746545
EdGrieg1_1_length_226851_cov_693_142	69815708064971	684.3	295834 days, 6:22:00	29073084162367	467848102901118	541903467371038
EdGrieg1_1_length_226851_cov_693_143	565731685149147	584.7	923738724560558	232602697529663	366305532028046	44795989077955
EdGrieg1_1_length_226851_cov_693_144	586522826637193	606.1	85423216626029	232298538636148	358827188978476	408599223547953
EdGrieg1_1_length_226851_cov_693_145	609971926554108	634.9	113294544946103	350605083069339	431981673463379	504359446319361
EdGrieg1_1_length_226851_cov_693_146	698511475106892	706.7	145437034097479	461037291703748	578512771434656	671762347749448
EdGrieg1_1_length_226851_cov_693_147	655629745787799	675.8	108840170781556	354446497242993	462220834863818	49444097579681
EdGrieg1_1_length_226851_cov_693_148	719243550852074	707.2	12728746327278	325078266302474	512718161198538	617910273059639
EdGrieg1_1_length_226851_cov_693_149	524858191087421	518.5	940685957885829	302784545922234	377767388504021	453368067338162
EdGrieg1_1_length_226851_cov_693_15	734305315282335	709.9	127894357439158	393243653882482	528178339701015	646705159060898
EdGrieg1_1_length_226851_cov_693_150	623143587212728	626	131123492437622	429877902834751	486047872421755	606279561310038
EdGrieg1_1_length_226851_cov_693_151	608731545953969	616.6	11206930578002	419299932426946	391065511392167	385755419860225
EdGrieg1_1_length_226851_cov_693_152	576658847578944	557.4	914578057898249	372256690229936	345899281092784	324448831535573
EdGrieg1_1_length_226851_cov_693_153	633243829242431	650.1	11921462577662	334935267481206	479561705578761	576565911723532
EdGrieg1_1_length_226851_cov_693_154	60530573286787	606	981107399533266	291677113736829	403608395675307	457439860500051
EdGrieg1_1_length_226851_cov_693_155	687820575648551	662.6	116329015777993	348881516006086	468218317903572	555016729451379
EdGrieg1_1_length_226851_cov_693_156	727749017824456	714.8	13849782910078	383792197895103	55347142866867	658127060904762
EdGrieg1_1_length_226851_cov_693_157	705363101279089	649.5	10437434578368	32245348770288	436513105093415	509955551793137
EdGrieg1_1_length_226851_cov_693_158	681264278190673	685.5	142139194099048	409375340382989	569138927572522	697967990919556
EdGrieg1_1_length_226851_cov_693_159	625919677127324	612.7	104099525783811	332445670612064	446893933762224	533739000056686
EdGrieg1_1_length_226851_cov_693_16	640390784128947	637.4	119042863276702	328829559322494	491527054458073	609161138009221
EdGrieg1_1_length_226851_cov_693_160	201414183165441	30.2	130883024937736	226316747063683	619591828106947	699930804033493
EdGrieg1_1_length_226851_cov_693_161	660118742245445	691.5	113443405779366	310771533163058	475459723351572	551780175912442
EdGrieg1_1_length_226851_cov_693_162	622671061269817	625.3	114325119945613	326846893942544	434647221481047	507136618065675
EdGrieg1_1_length_226851_cov_693_163	555926771833762	606.8	109149343281409	320707390351219	425288186219011	512210698775107
EdGrieg1_1_length_226851_cov_693_164	423737639304655	438.3	607123183044512	222430272313212	242476018007246	322089279600735
EdGrieg1_1_length_226851_cov_693_165	569866287149611	593.3	119924577442949	405308623325249	450329528984997	53756022133169
EdGrieg1_1_length_226851_cov_693_166	673231337161201	705.4	10957302411454	325123326879291	441488794726396	575605386157138
EdGrieg1_1_length_226851_cov_693_167	669510195360784	643.8	115607613278336	347653615287821	477606970365805	578841939696075
EdGrieg1_1_length_226851_cov_693_168	656220403216436	675.6	133218994936625	425946367507463	55138341605483	658064417933041
EdGrieg1_1_length_226851_cov_693_169	693018361020562	709.3	132623551603575	38338665270375	544038350406143	671845871711743
EdGrieg1_1_length_226851_cov_693_17	611743898840021	617.2	108279079948489	311244669219637	421467567393686	484981887066882
EdGrieg1_1_length_226851_cov_693_170	708021059707959	709.8	135875588268694	367840753701864	545652487816842	639877075143268
EdGrieg1_1_length_226851_cov_693_171	613220542411615	643.3	111565469113593	306851262979974	442332884931991	497674 days, 15:05:00
EdGrieg1_1_length_226851_cov_693_172	666615973960459	661.4	123119359941429	3547281258481	472157405529682	567399156861638
EdGrieg1_1_length_226851_cov_693_173	692723032306243	650	129039440771946	382429115446387	500012382314318	590660580360841
EdGrieg1_1_length_226851_cov_693_174	705481232764817	690.9	150509753261733	477326690223115	580393463647122	700995734552756
EdGrieg1_1_length_226851_cov_693_175	615996632326212	647.1	12463086994071	387498430338306	490297940649926	577317627384189
EdGrieg1_1_length_226851_cov_693_176	622730127012681	610.1	117943583277225	362219446743936	470898674521339	576962650544434
EdGrieg1_1_length_226851_cov_693_177	43590518233459	477.8	54505966640737	167569020038441	206180139166659	236101360417861
EdGrieg1_1_length_226851_cov_693_178	632712237556658	615.5	107958456615308	316820915600748	433195978671427	534887454538244
EdGrieg1_1_length_226851_cov_693_179	645411372272367	661.6	119936028276277	318769785548086	452195412597365	533070808358324
EdGrieg1_1_length_226851_cov_693_18	60843621723965	581.1	109927999947705	360878894583628	398603088842129	490786802446397
EdGrieg1_1_length_226851_cov_693_180	650668223387242	646.5	120600176609295	351720332345561	473593839739204	550652602421457
EdGrieg1_1_length_226851_cov_693_181	542046322260777	548.4	888012124577553	23526127156187	323479060544172	404945050197539
EdGrieg1_1_length_226851_cov_693_182	651967669730245	705.7	134249569936135	373484590948201	511874070992943	608284136405122
EdGrieg1_1_length_226851_cov_693_183	740389086797302	752.8	147292069096597	374419597917155	586287286486189	699742875118328
EdGrieg1_1_length_226851_cov_693_184	499046461455956	468.8	506126833092558	128253666765557	214798744423787	283396804067499
EdGrieg1_1_length_226851_cov_693_185	655629745787799	737.6	792283157956427	185863614226168	355302742155114	407743102934428
EdGrieg1_1_length_226851_cov_693_186	702173551164446	669.8	119168822443309	276480434205275	491334542656797	606049870413726
EdGrieg1_1_length_226851_cov_693_187	649545974272831	630.8	112905216612955	322239449962999	47732560696394	613629669992012
EdGrieg1_1_length_226851_cov_693_188	580143726407906	596.4	107672185782111	364855490487734	401194593859307	450695300544717
EdGrieg1_1_length_226851_cov_693_189	452975182022219	431.6	636322808030621	199325461550264	276461755232519	267861347080598
EdGrieg1_1_length_226851_cov_693_19	592488466666433	623.5	112515888279807	350751529943994	405992580291111	522484146137412
EdGrieg1_1_length_226851_cov_693_190	642694348100634	652.2	129703589104964	41978433362773	503610872138171	613212050180536
EdGrieg1_1_length_226851_cov_693_191	45504248302245	465	772473216299184	195134827906278	262319542138778	338940238993784
EdGrieg1_1_length_226851_cov_693_192	568566840806608	580.3	879538507914918	308788867783107	341278997862158	391059191465968
EdGrieg1_1_length_226851_cov_693_193	728516872481685	700.7	140364314933226	375433460895539	535997280552843	653742052884266
EdGrieg1_1_length_226851_cov_693_194	567208328720741	562.9	10161469495166	278451834441022	41661034656149	408453056613936
EdGrieg1_1_length_226851_cov_693_195	554863588462214	564.6	947441949549281	262950996015953	376345762894597	449630370025453
EdGrieg1_1_length_226851_cov_693_196	711565004279785	693.5	120004733276244	317834778579132	490505261051301	589512125879283
EdGrieg1_1_length_226851_cov_693_197	586700023865784	604.1	1123899291132	328345158121711	421452758793588	455101189555787
EdGrieg1_1_length_226851_cov_693_198	557639678376811	580.1	810948016280881	216133056703028	325108006554969	38082750608481
EdGrieg1_1_length_226851_cov_693_199	641040507300448	634.3	136012998268629	422758331697656	537507757762855	625364786694483
EdGrieg1_1_length_226851_cov_693_2	22681245259686	262.6	31020307485243	117517984338892	110175984730298	154331401330893
EdGrieg1_1_length_226851_cov_693_20	658996493131033	671.8	139265034933749	487960986351941	538855340371788	63448977957523
EdGrieg1_1_length_226851_cov_693_200	476483347681997	513.7	782549949627724	239440640061652	268524345579906	322465137431063
EdGrieg1_1_length_226851_cov_693_201	485874800797336	475.6	723807174655669	242741327313502	274758766221231	278594176235527
EdGrieg1_1_length_226851_cov_693_202	647478673272599	655.2	125123255773809	362512340493247	496932193493901	612773549378487
EdGrieg1_1_length_226851_cov_693_203	610149123782699	590.9	10681337328252	304789741590593	437816261902053	526075676516104
EdGrieg1_1_length_226851_cov_693_204	641749296214814	647.7	88512 days, 19:08:00	2712646724387	402690262469221	486109460557867
EdGrieg1_1_length_226851_cov_693_205	655098154102025	684.2	110924222447231	341829535734216	466219156890321	602520983006755
EdGrieg1_1_length_226851_cov_693_206	668919537932146	654.8	12810047243906	403393548810524	522906478066071	638540691746545
EdGrieg1_1_length_226851_cov_693_207	680023897590534	682.9	114725899112089	32184516991585	471713147526737	580930038753455
EdGrieg1_1_length_226851_cov_693_208	679315108676169	666.5	120497119109344	37802444406252	502337332529729	619351061409231
EdGrieg1_1_length_226851_cov_693_209	12344740258527	11.4	530173583081118	698438940664428	233827795549921	434533413840602
EdGrieg1_1_length_226851_cov_693_21	664135212760181	665.9	149868506595371	60959074832539	534694123744205	657813846046155
EdGrieg1_1_length_226851_cov_693_210	681146146704945	692.3	128798973272061	392038283452625	529037238506709	636786688538347
EdGrieg1_1_length_226851_cov_693_211	594673899152392	608	909768707900537	276638146224135	374080047079579	477673540366055
EdGrieg1_1_length_226851_cov_693_212	640508915614675	644.2	123302573274676	38798283153909	486077489621951	577171460450172
EdGrieg1_1_length_226851_cov_693_213	625565282670142	571	112080756613347	311357320661679	447738023967819	552615415535393
EdGrieg1_1_length_226851_cov_693_214	605601061582189	660.6	110282975780869	286303639951394	415470084353932	517368303446833
EdGrieg1_1_length_226851_cov_693_215	700224381649942	701.5	131787640770639	34905049316915	519811480645556	653115623167052
EdGrieg1_1_length_226851_cov_693_216	686462063562684	710	125959166606745	351078219125918	53457565494342	657396226234679
EdGrieg1_1_length_226851_cov_693_217	687761509905687	669.3	120909349109147	362568666214268	501019367120993	589971507671906
EdGrieg1_1_length_226851_cov_693_218	628577635556194	676.8	122512465775052	358873698915269	496250997889386	596757829608389
EdGrieg1_1_length_226851_cov_693_219	571224799235477	549	974923949536207	29532702045901	368378736041788	394149578070889
EdGrieg1_1_length_226851_cov_693_22	600993933638815	621.6	125581289106925	452453251820098	466974395495327	537601983312837
EdGrieg1_1_length_226851_cov_693_220	489064350911979	511.4	630597391366678	168729329891481	25377497988214	236226646361304
EdGrieg1_1_length_226851_cov_693_221	685044485733954	647.9	957747699544379	257228302760186	39771457283624	479009923762778
EdGrieg1_1_length_226851_cov_693_222	511154938743028	464.1	873469566251138	247371301581454	321376239330233	43612036912421
EdGrieg1_1_length_226851_cov_693_223	516293658372176	559.6	664262841350662	163231939519799	23649334356759	305092153273668
EdGrieg1_1_length_226851_cov_693_224	600403276210178	607.1	123188064941397	377393595987081	448004578769586	558650021811219
EdGrieg1_1_length_226851_cov_693_225	632475974585202	613.4	109973803281016	438732306179303	382550566335726	398555467081959
EdGrieg1_1_length_226851_cov_693_226	631826251413701	625.3	102885737451055	352497627295655	410938652723895	523778767552987
EdGrieg1_1_length_226851_cov_693_227	618359262040763	595.3	111473862446969	366184777503837	421452758793588	512210698775107
EdGrieg1_1_length_226851_cov_693_228	65580694301639	621.8	128054669105748	363616324625265	502855633533165	607031276970694
EdGrieg1_1_length_226851_cov_693_229	731470159624874	724	136230564101859	35433384580095	555737144483688	623214044665383
EdGrieg1_1_length_226851_cov_693_23	624088639098548	623.4	128776071605405	418297334592767	481427589191129	564580223134176
EdGrieg1_1_length_226851_cov_693_230	665493724846047	673.9	121905571608674	351416173452046	497791092299594	574373407713284
EdGrieg1_1_length_226851_cov_693_231	547007844661334	526.7	802703416284803	240082753281295	329994844587362	402982237083603
EdGrieg1_1_length_226851_cov_693_232	611094175668519	630.2	932670374556308	283363437314081	354280948748341	462597465171778
EdGrieg1_1_length_226851_cov_693_233	55149684111898	567.6	999886766190999	287937085861013	37640499729499	469864049891457
EdGrieg1_1_length_226851_cov_693_234	626274071584507	653.3	126291240773254	391666533693884	501182261722073	615112220322751
EdGrieg1_1_length_226851_cov_693_235	744228360083447	732.1	143948425764854	410073779323653	54728143382764	64908559198631
EdGrieg1_1_length_226851_cov_693_236	706898810593547	724.8	135532063268858	367998465720724	531347380122021	62843429230883
EdGrieg1_1_length_226851_cov_693_237	636551510842802	663.8	126463003273172	341052240784122	484818758613608	587904289605101
EdGrieg1_1_length_226851_cov_693_238	688647496048644	671.8	118584829943587	342674421549536	454446319812285	535117145434556
EdGrieg1_1_length_226851_cov_693_239	596445871438305	628.6	920876016228586	322644995154353	405252150286203	485942412633277
EdGrieg1_1_length_226851_cov_693_24	498514869770182	473.6	696897716335137	170824646713474	262556479740348	31033328190769
EdGrieg1_1_length_226851_cov_693_240	690065073877374	680	122867441608216	357826040504272	499301569509607	605151987819053
EdGrieg1_1_length_226851_cov_693_241	713514173794289	713.7	12723020910614	360642326555339	535789960151469	642132222125238
EdGrieg1_1_length_226851_cov_693_242	56703113149215	529.3	773274774632136	259447536168426	306745342433253	359967396501592
EdGrieg1_1_length_226851_cov_693_243	588708259123152	591.5	101087956618577	315378977142602	356679941964243	406197909631967
EdGrieg1_1_length_226851_cov_693_244	563546252663188	598.2	107454619948882	352441301574634	411442145127233	516031920050111
EdGrieg1_1_length_226851_cov_693_245	647124278815416	671.7	129440219938423	392725457249085	512362754796182	617889392069066
EdGrieg1_1_length_226851_cov_693_246	687052720991322	693	120073438276212	358423093147098	511548281790784	620541277871937
EdGrieg1_1_length_226851_cov_693_247	352976879353863	387.5	589717916386125	198570696888579	226660433102412	257379089812555
EdGrieg1_1_length_226851_cov_693_249	554036668062122	581.3	103080401617629	313294925464813	438675160707746	540546202983742
EdGrieg1_1_length_226851_cov_693_25	574473415092985	588.3	672392933013462	146007534031478	236982027370829	282478040482252
EdGrieg1_1_length_226851_cov_693_250	66897860367501	677.8	112538789946463	352103347248506	444702260947697	541172632700955
EdGrieg1_1_length_226851_cov_693_251	593256321323662	554.5	91148633289972	284084406543154	357331520368562	469905811872605
EdGrieg1_1_length_226851_cov_693_252	661004728388401	665.5	11721072994424	362782703954149	479724600179841	588050456539117
EdGrieg1_1_length_226851_cov_693_253	658701164416714	666.5	133837339936331	422476703092549	534901444145579	630209176507603
EdGrieg1_1_length_226851_cov_693_254	540451547203456	504.9	821826307942373	231262145369356	298319248977401	373498278393409
EdGrieg1_1_length_226851_cov_693_255	603297497610502	599.2	115573260778353	354694330415487	460947295255376	564976961955078
EdGrieg1_1_length_226851_cov_693_256	611271372897111	632.8	121138365775705	371794819317561	484655864012528	573329358184595
EdGrieg1_1_length_226851_cov_693_257	632357843099475	663.5	110374582447492	305499445675462	451203236390788	576712078657549
EdGrieg1_1_length_226851_cov_693_258	564609436034736	598.3	105450724116501	27081406667053	460310525451156	561385431576386
EdGrieg1_1_length_226851_cov_693_259	676539018761572	728.7	327186 days, 16:48:00	358884964059473	548865954038143	642988342738763
EdGrieg1_1_length_226851_cov_693_26	664135212760181	669.2	127184405772829	36928269216001	49959774151157	585857952528869
EdGrieg1_1_length_226851_cov_693_260	628459504070466	667.3	861789716256695	244521220097775	348046528107017	467212164088586
EdGrieg1_1_length_226851_cov_693_261	735900090339656	738.8	149685293262125	422127483622217	601732656388568	716468548567935
EdGrieg1_1_length_226851_cov_693_27	589357982294654	569.2	120474217442688	350041825859125	441977478529635	539168057605871
EdGrieg1_1_length_226851_cov_693_28	663662686817271	640	113157134946169	299664100977652	43060447365425	497781934288617
EdGrieg1_1_length_226851_cov_693_29	394677293815682	367.1	619146558038792	188409536816332	211052168598953	229565610368264
EdGrieg1_1_length_226851_cov_693_3	380974041471288	390.9	447040533120666	169900904888724	163042687080724	182980120398135
EdGrieg1_1_length_226851_cov_693_30	616291961040531	615.6	965190741207504	27165895248585	354710398151188	390725095616787
EdGrieg1_1_length_226851_cov_693_31	668447011989236	644.7	130631106604523	351776658066582	521588512657335	615863935983408
EdGrieg1_1_length_226851_cov_693_32	656161337473573	650.3	120611627442622	326858159086748	491527054458073	588259266444855
EdGrieg1_1_length_226851_cov_693_33	688706561791507	707.3	127642439105944	354367641233563	515605838217679	643364200569091
EdGrieg1_1_length_226851_cov_693_34	600698604924497	572.6	100870390785347	323073070634115	388429580574695	443783692664792
EdGrieg1_1_length_226851_cov_693_35	381564698899926	378.5	65750684968721	170306450080078	263282101145158	307702277095392
EdGrieg1_1_length_226851_cov_693_36	579021477293495	565.6	941487516218781	251990010705203	382150734133076	491058255323856
EdGrieg1_1_length_226851_cov_693_37	483394039597058	465.3	536815066411292	148328153737557	238640590581823	29728266279907
EdGrieg1_1_length_226851_cov_693_38	600344210467314	591	119752814943031	314072220414907	493926047673975	644784107928109
EdGrieg1_1_length_226851_cov_693_39	571933588149843	577.2	97664157453539	257340954202229	401505574461369	475961299139005
EdGrieg1_1_length_226851_cov_693_4	52060545760123	504.3	806138666283169	465284251068756	277216993837525	1218301 days, 9:07:01
EdGrieg1_1_length_226851_cov_693_40	590007705466155	571.5	904272307903151	256428477521684	366187063227261	419039718834849
EdGrieg1_1_length_226851_cov_693_41	548661685461519	562.5	650865366357036	172491888055705	262230690538189	339691954654441
EdGrieg1_1_length_226851_cov_693_42	691659848934696	732	114645743278794	338956923962129	472749749533609	523321 days, 7:16:00
EdGrieg1_1_length_226851_cov_693_43	549783934575931	565.6	963473116208322	287756843553744	369133974646794	460509366114399
EdGrieg1_1_length_226851_cov_693_44	596977463124079	593.2	101465834118397	279938833475984	436202124491354	538771318784969
EdGrieg1_1_length_226851_cov_693_45	558053138576858	545	115722121611615	346110290531837	474822953547351	597154568429291
EdGrieg1_1_length_226851_cov_693_46	612925213697296	594.1	123634647441184	337064379735812	508660604771643	628371649337109
EdGrieg1_1_length_226851_cov_693_47	646769884358234	657.8	13107768910431	360653591699543	524357720875691	654055267742873
EdGrieg1_1_length_226851_cov_693_48	632653171813794	620.1	10480947745014	311503767536335	45641586362534	539564796426774
EdGrieg1_1_length_226851_cov_693_49	755214588256107	746.3	136803105768253	400092861558675	572678182995981	66973689166379
EdGrieg1_1_length_226851_cov_693_5	516648052829358	540.8	992558232861152	3954065615697	327877214773325	283375923076925
EdGrieg1_1_length_226851_cov_693_50	612570819240113	600.1	116271761611354	367559125096757	432840572269072	487633772869754
EdGrieg1_1_length_226851_cov_693_51	676420887275844	661.7	11222961744661	298424935115183	470750588520357	565728677615734
EdGrieg1_1_length_226851_cov_693_52	968678182965756	5.7	557655583068045	795319180821107	268924177782556	341195385975754
EdGrieg1_1_length_226851_cov_693_53	638855074814489	611	100194791619002	283093073853179	400543015454988	504087993441902
EdGrieg1_1_length_226851_cov_693_54	601112065124543	564.9	102049826618119	309363390137525	406496072694448	505111161980018
EdGrieg1_1_length_226851_cov_693_55	643225939786408	653.8	11867643661021	398662188244733	485233399416356	579259559507551
EdGrieg1_1_length_226851_cov_693_56	651554209530199	665.8	119512347443145	336816546563318	500234511315791	592268416635023
EdGrieg1_1_length_226851_cov_693_57	690891994277467	688.6	117462648277454	323309638662405	491926886660724	573266715212873
EdGrieg1_1_length_226851_cov_693_58	662304174731404	640.2	911142807899883	310749002874649	40390456767727	455101189555787
EdGrieg1_1_length_226851_cov_693_59	62899109575624	600.1	121161267442361	402334625255323	460088396449683	564830795021061
EdGrieg1_1_length_226851_cov_693_6	322912416236207	310	431467399794742	129639279502681	138934286120922	147879175243592
EdGrieg1_1_length_226851_cov_693_60	608967808925424	617.5	115378596611779	369564320765117	432588826067403	522129169297658
EdGrieg1_1_length_226851_cov_693_61	679551371647624	702	119031412443374	349422242927891	482760363199964	595484089183387
EdGrieg1_1_length_226851_cov_693_62	58616843218001	619.1	921792082894817	235768203051062	360693072590844	432445314783223
EdGrieg1_1_length_226851_cov_693_63	561597083148684	509.8	101958219951496	309949177636146	331742259398944	426285422563954
EdGrieg1_1_length_226851_cov_693_64	611212307154247	613.2	917669782896778	24920752008675	334274530015729	403337213923358
EdGrieg1_1_length_226851_cov_693_65	609971926554108	601.1	106355339949404	307932716823583	416506686360803	503955 days, 14:45:01
EdGrieg1_1_length_226851_cov_693_66	660709399674082	660	117817624110618	377472451996511	455912371222002	535221550387425
EdGrieg1_1_length_226851_cov_693_67	530882896859526	558.2	755182457974077	25264338906905	26254167114025	295612183553167
EdGrieg1_1_length_226851_cov_693_68	653975904987613	673.4	127516479939338	392443828643979	489276147243153	579677179319027
EdGrieg1_1_length_226851_cov_693_69	501704419884825	535.3	769954032967049	230282077823585	338894813246355	380263719339318
EdGrieg1_1_length_226851_cov_693_7	59573708252394	583.7	125856109106794	421969771603357	442451353732777	514027344955026
EdGrieg1_1_length_226851_cov_693_70	592488466666433	571.4	834994766269442	251156390034087	319377078316982	357336391689295
EdGrieg1_1_length_226851_cov_693_71	617886736097852	628	10963027828118	313047092292319	445650011353979	546580809259568
EdGrieg1_1_length_226851_cov_693_72	64623829267246	650.2	107866849948685	309813995905695	462250452064014	570969806249756
EdGrieg1_1_length_226851_cov_693_73	663308292360088	700.9	121676554942116	367288761635855	498028029901165	603418865601428
EdGrieg1_1_length_226851_cov_693_74	744228360083447	12	140616233266439	248847035472213	527630421497384	729999430459753
EdGrieg1_1_length_226851_cov_693_75	62804604387042	634.7	107042389949078	334980328058023	43735719529901	514716417643962
EdGrieg1_1_length_226851_cov_693_76	622848258498409	643.5	112023502446708	330936141288692	409665113115454	509329122075923
EdGrieg1_1_length_226851_cov_693_77	615996632326212	612.4	682469666342001	170779586136657	297697287773278	357941940415935
EdGrieg1_1_length_226851_cov_693_78	64860092238701	649.9	116867204944404	29456099065312	448197090570862	514528488728797
EdGrieg1_1_length_226851_cov_693_79	705953758707727	722.6	139620010766913	37020643398476	555707527283492	677191405298634
EdGrieg1_1_length_226851_cov_693_8	654212167959068	656.9	102931540784367	318747255259677	414981400550693	471137790316459
EdGrieg1_1_length_226851_cov_693_80	522318364144279	549.1	984199124531795	317541884829821	375990356492242	392040598022936
EdGrieg1_1_length_226851_cov_693_81	473057534595899	479.3	752548766308663	222171173996514	273944293215832	285484903124878
EdGrieg1_1_length_226851_cov_693_82	616764486983441	643.7	127424873272715	369834684226019	509149288574882	60364855649774
EdGrieg1_1_length_226851_cov_693_83	645883898215277	624.5	105897306616289	28959306205904	439682145514421	558566497848924
EdGrieg1_1_length_226851_cov_693_84	621489746412542	638.7	12772259493924	380683018094726	488920740840798	584312759226409
EdGrieg1_1_length_226851_cov_693_85	625033690984368	621.8	116477876611256	399777437520955	441681306527672	564789033039914
EdGrieg1_1_length_226851_cov_693_86	614933448954664	612	135749629102088	600589898106183	443088123536997	521502739580444
EdGrieg1_1_length_226851_cov_693_87	598985698381447	626	111279198280395	491633423362532	395819072023676	458797124887348
EdGrieg1_1_length_226851_cov_693_88	599989816010131	607.4	13091737743772	540332641757569	436335401892237	514570250709945
EdGrieg1_1_length_226851_cov_693_89	540451547203456	569.7	797665049620533	45626087056114	334822448219361	389764570050393
EdGrieg1_1_length_226851_cov_693_9	449313105964665	458	56212140806592	153082044591757	217982593444892	289055552512996
EdGrieg1_1_length_226851_cov_693_90	604124418010595	600.3	111702879113527	350244598454802	451099576190101	553805631998099
EdGrieg1_1_length_226851_cov_693_91	556576495005264	601.9	902211157904132	27710001713651	371947608665444	443282548891021
EdGrieg1_1_length_226851_cov_693_92	618122999069307	633.1	148986792429124	482170702230949	542394595795247	637099903396954
EdGrieg1_1_length_226851_cov_693_93	682977184733722	694.6	12490568994058	385155280343819	499109057708331	609975496641599
EdGrieg1_1_length_226851_cov_693_94	621666943641133	601.8	126348494939893	427410836254017	452432350198935	567607966767376
EdGrieg1_1_length_226851_cov_693_95	611980161811476	611.9	135383202435595	468393430869133	529777668511617	685710849452741
EdGrieg1_1_length_226851_cov_693_96	699279329764121	672	130024212438145	413194224268235	512392371996379	627223194855551
EdGrieg1_1_length_226851_cov_693_97	651849538244518	669.1	143169769098558	462682002757571	559927978311467	669695129682642
EdGrieg1_1_length_226851_cov_693_98	66632064524614	657.6	1364939332684	401027868527629	527793316098463	635679996037936
EdGrieg1_1_length_226851_cov_693_99	664017081274453	692.9	122535367441707	357003684977361	488328396836871	568067348559999
EdGrieg1_10_length_86286_cov_685_1	64310780830068	665.3	108954679114835	306761141826339	468366403904554	568777302239508
EdGrieg1_10_length_86286_cov_685_10	639091337785944	623.2	123932369107709	340184824680394	460784400654297	527412059912827
EdGrieg1_10_length_86286_cov_685_11	654802825387706	682.9	135749629102088	394043479120984	535804768751567	635784400990805
EdGrieg1_10_length_86286_cov_685_12	605896390296508	613	107580579115488	29709564809908	438941715509513	524697531138234
EdGrieg1_10_length_86286_cov_685_13	579316806007813	629.4	949274082881743	25961651333149	407429014500632	475961299139005
EdGrieg1_10_length_86286_cov_685_14	589948639723291	591.5	986489291197372	259143377274911	41114597312527	508974145236169
EdGrieg1_10_length_86286_cov_685_15	58711348406583	557.5	102278843284677	292814893301459	404985595484436	48061776003696
EdGrieg1_10_length_86286_cov_685_16	498810198484501	568.8	753006799641778	227465791772518	326248268762528	392583503777855
EdGrieg1_10_length_86286_cov_685_17	547598502089971	542.9	106630159949274	329178778792827	416847284163061	488636060417296
EdGrieg1_10_length_86286_cov_685_18	63572459044271	641.2	115390047445106	32284776775003	477740247766688	581681754414111
EdGrieg1_10_length_86286_cov_685_19	57423715212153	571.9	126875233272976	320324375448274	448907903375574	560612834925156
EdGrieg1_10_length_86286_cov_685_2	603297497610502	606.7	108496645781719	331859883113442	453483760805905	531609139018159
EdGrieg1_10_length_86286_cov_685_20	647301476044008	626.4	109481417447917	274126019066584	414255779145883	501853727450506
EdGrieg1_10_length_86286_cov_685_21	520014800172593	572.7	836712391268624	192870533921221	294691141953352	313256620588021
EdGrieg1_10_length_86286_cov_685_22	318046 days, 13:14:00	701.8	132531944936952	333842548493392	536589624556769	624738356977269
EdGrieg1_10_length_86286_cov_685_23	647242410301144	649.6	121229972442328	280862575300734	446346015558592	537163482510788
EdGrieg1_10_length_86286_cov_685_24	6644305414745	648.1	13974596993352	341953452320463	536945030959125	64451265505065
EdGrieg1_10_length_86286_cov_685_25	602647774439001	620.3	109538671614557	288635524801677	442717908534543	513672368115272
EdGrieg1_10_length_86286_cov_685_26	631530922699382	622.2	132886920770116	344161420584499	523824611272157	662512068925258
EdGrieg1_10_length_86286_cov_685_28	395858608672957	389.5	475438599773824	134145337184387	19089766386536	219292163005959
EdGrieg1_10_length_86286_cov_685_29	638736943328762	635.4	1064354957827	286100867355717	941908 days, 21:16:00	477026229658268
EdGrieg1_10_length_86286_cov_685_3	431120857162625	450.7	457575299782321	140205984766282	187343599841802	215178607862922
EdGrieg1_10_length_86286_cov_685_30	50554369317097	532.7	724494224655342	200485771403304	311824692266921	344076962674937
EdGrieg1_10_length_86286_cov_685_31	681146146704945	711.3	134638898269283	394088539697801	530029414713285	609954615651025
EdGrieg1_10_length_86286_cov_685_32	589062653580335	584.7	856293316259309	31434258387581	298437717778186	309581566247033
EdGrieg1_10_length_86286_cov_685_33	485756669311609	505.1	718997824657957	211221453829968	289271194317426	30454924751875
EdGrieg1_10_length_86286_cov_685_34	642044624929133	632.2	122581170775019	430328508602922	481146225789264	561260145632943
EdGrieg1_10_length_86286_cov_685_35	717648775794753	708.3	131844894937279	37617696041302	523928271472844	624759237967843
EdGrieg1_10_length_86286_cov_685_36	547657567832835	531.8	934617016222049	254119122959809	341930576266477	400372113261879
EdGrieg1_10_length_86286_cov_685_37	568330577835153	554.9	113454856612694	324086933612499	441370325925611	518224424060359
EdGrieg1_10_length_86286_cov_685_38	618772722240809	599.1	130161622438079	426858844188008	515428135016501	639542979294088
EdGrieg1_10_length_86286_cov_685_39	653562444787567	623.4	133688479103068	428086744906273	514510001810415	61444402862439
EdGrieg1_10_length_86286_cov_685_4	635606458956982	669.2	133631224936429	406615380052944	507934983366833	612418572538732
EdGrieg1_10_length_86286_cov_685_40	628636701299058	617.3	111428059113658	295969133678654	437505281299992	522630313071429
EdGrieg1_10_length_86286_cov_685_41	573055837264254	585.9	948816049548628	28460260317655	375797844690966	446832317288565
EdGrieg1_10_length_86286_cov_685_42	596268674209714	603.7	985458716197863	319490754777159	41621051435884	508598287405841
EdGrieg1_10_length_86286_cov_685_43	648541856644147	670.2	131054787437654	43418118792078	519678203244673	605402559705938
EdGrieg1_10_length_86286_cov_685_44	601820854038908	600.4	10383615661727	377461186852306	432263036865244	517597994343145
EdGrieg1_10_length_86286_cov_685_45	579375871750677	568	122420859108428	411391801195552	444968815749463	507575118867725
EdGrieg1_10_length_86286_cov_685_46	567326460206469	520.6	108347784948457	386405711350493	34649162509671	393460505381954
EdGrieg1_10_length_86286_cov_685_47	668565143474963	653.9	105324764949895	324751577120551	376952915498622	451634945120537
EdGrieg1_10_length_86286_cov_685_48	57612725589317	608.8	108634055781654	344262806882337	40350473547462	498283078062388
EdGrieg1_10_length_86286_cov_685_49	628932030013377	636.2	12907379327193	385436908948926	526045901286881	594085062814943
EdGrieg1_10_length_86286_cov_685_5	596268674209714	617.6	116317564944665	327184848268672	447190105764187	536182075953819
EdGrieg1_10_length_86286_cov_685_50	540924073146366	583.2	103927763283893	352283589555774	411841977329883	472077434892279
EdGrieg1_10_length_86286_cov_685_51	707607599507912	714.8	146158436597136	458863118872325	575639903015613	642445436983845
EdGrieg1_10_length_86286_cov_685_52	708966111593779	737.2	13345946243651	413396996863912	543534858002806	608200612442826
EdGrieg1_10_length_86286_cov_685_53	671164036160969	678.3	148345545762762	509240843753798	578631240235441	661635067321159
EdGrieg1_10_length_86286_cov_685_54	658464901445259	674	127642439105944	404418676933112	507135318961532	597196330410438
EdGrieg1_10_length_86286_cov_685_55	657992375502349	647.6	121951374941985	394944690657326	465686047286787	571366545070658
EdGrieg1_10_length_86286_cov_685_56	7187119591663	692.1	150544105761716	483128239488312	584806426476373	676836428458879
EdGrieg1_10_length_86286_cov_685_57	662008846017085	685.3	115161030778549	371028789511671	465626812886394	549170052090718
EdGrieg1_10_length_86286_cov_685_58	543404834346644	542	11044328744746	355066080174228	418342952772975	494253046881646
EdGrieg1_10_length_86286_cov_685_59	632180645870884	621.2	120371159942737	389886640909611	473164390336357	581368539555504
EdGrieg1_10_length_86286_cov_685_6	480204489482415	482	770984607966559	237221406653412	28570232169377	348900471497483
EdGrieg1_10_length_86286_cov_685_60	592015940723523	579.6	13774207410114	460665541945007	507327830762808	624111927260056
EdGrieg1_10_length_86286_cov_685_61	603592826324821	587.1	117600058277388	408462863702444	460843635054689	538854842747265
EdGrieg1_10_length_86286_cov_685_62	593551650037981	561.9	10080168578538	329009801629763	336674 days, 17:12:00	401583210715159
EdGrieg1_10_length_86286_cov_685_63	55746248114822	537.9	781862899628051	246120870574781	283510648879242	355707674424539
EdGrieg1_10_length_86286_cov_685_64	614283725783163	613	115882433278206	317800983146519	470587693919277	571554473985822
EdGrieg1_10_length_86286_cov_685_65	640567981357538	626.6	107237054115652	291327894266496	445042858749954	566835370116145
EdGrieg1_10_length_86286_cov_685_66	616410092526258	624.6	941029482885665	25985308135978	413944798543822	490264777682052
EdGrieg1_10_length_86286_cov_685_67	565377290691965	595	999428732857883	294684907239367	394945364617884	462012797435712
EdGrieg1_10_length_86286_cov_685_68	60530573286787	609.8	12187121910869	360890159727833	467729634100333	571199497146068
EdGrieg1_10_length_86286_cov_685_69	568625906549472	548.8	713959457993687	24743889244668	329328457582945	362326948436431
EdGrieg1_10_length_86286_cov_685_7	647065213072553	613.2	122409408275101	413588504315384	46952147471221	569361969975574
EdGrieg1_10_length_86286_cov_685_70	575772861435987	606.7	882401216246889	304519378129691	396204095626228	498721578864437
EdGrieg1_10_length_86286_cov_685_71	454392759850949	529.4	988435932863113	298717828864494	356028363559924	422860940109853
EdGrieg1_10_length_86286_cov_685_72	686166734848365	703.2	131650230770704	371907470759604	53216185312742	640670552785072
EdGrieg1_10_length_86286_cov_685_73	582860750579639	591.6	118493223276964	383825993327716	440615087320605	50402535047018
EdGrieg1_10_length_86286_cov_685_74	64623829267246	688	114771702445401	328311362689098	481235077389853	557271876433349
EdGrieg1_10_length_86286_cov_685_75	554331996776441	630.5	968053449539476	296554921177275	38702276356537	47940666258368
EdGrieg1_10_length_86286_cov_685_76	622907324241272	584.2	102530761617891	362061734725076	403267797873049	461094033850465
EdGrieg1_10_length_86286_cov_685_77	672995074189746	677.9	125947715773417	377157027958791	504425345143569	591704629889531
EdGrieg1_10_length_86286_cov_685_78	541573796317867	570.9	784496591293465	266623433026543	342967178273348	409434463170905
EdGrieg1_10_length_86286_cov_685_79	610267255268427	628.3	111290649113723	323084335778319	431611458460925	507157499056249
EdGrieg1_10_length_86286_cov_685_8	66537559336032	635.9	114737349945417	360045273912513	453913210208751	55777302020712
EdGrieg1_10_length_86286_cov_685_80	635547393214118	653.2	118413067443668	325235978321334	483737730806442	570698353372297
EdGrieg1_10_length_86286_cov_685_81	522200232658552	517.7	633689116365207	184241433460754	260557318727097	322298089506473
EdGrieg1_10_length_86286_cov_685_82	610444452497018	602.8	100939095785314	330463005232113	395907923624265	413715066238532
EdGrieg1_10_length_86286_cov_685_83	641808361957677	651.5	107133996615701	392252321192506	447797258368212	540838536851775
EdGrieg1_10_length_86286_cov_685_84	636787773814257	667	126199634106631	381640555352089	499508889910981	607073038951842
EdGrieg1_10_length_86286_cov_685_85	629699884670605	674.6	993245282860825	269631226529082	380121955919628	462138083379154
EdGrieg1_10_length_86286_cov_685_86	662658569188587	684.2	104603362450238	278181470980119	449218883977635	531525615055864
EdGrieg1_10_length_86286_cov_685_87	683154381962313	699.3	115378596611779	300835675974896	1228248 days, 4:03:01	601372528525197
EdGrieg1_10_length_86286_cov_685_88	675534901132888	710.2	12522631327376	345963843657181	493496598271129	602291292110443
EdGrieg1_10_length_86286_cov_685_89	492608295483805	431.8	721173482990255	282034150297978	282785027474433	365271168107336
EdGrieg1_10_length_86286_cov_685_9	590952757351975	592.5	134009102436249	351033158549101	490653347052282	571805045872708
EdGrieg1_10_length_86286_cov_685_90	621844140869725	626.6	112172363279971	325134592023496	421482375993784	508827978302152
EdGrieg1_10_length_86286_cov_685_91	690891994277467	711.4	117874878277258	326137189857675	1053645 days, 9:45:00	61367143197316
EdGrieg1_10_length_86286_cov_685_92	590893691609111	634.1	894195574574612	257735234249378	359819365185053	425784278790183
EdGrieg1_10_length_86286_cov_685_93	693254623992017	713.5	122203293275199	305262877647172	52557202608374	615989221926851
EdGrieg1_10_length_86286_cov_685_94	660709399674082	659.3	119397839109867	340804407611628	510097038981164	604504677111265
EdGrieg1_10_length_86286_cov_685_95	66130005710272	679.3	132909822436772	39418992599564	523498822069997	651779239770329
EdGrieg1_10_length_86286_cov_685_96	625801545641597	631	122787285774921	3475972895668	498190924502245	628329887355961
EdGrieg1_10_length_86286_cov_685_97	684276631076725	722.4	118046640777176	309115556965031	487499115231374	586714073142395
EdGrieg1_100_length_13089_cov_67_1	70819825693655	64.1	494103458098278	451281676822855	269516521786483	724570372910567
EdGrieg1_100_length_13089_cov_67_11	515053277772036	53.7	152181574927604	148699903496298	127353960844162	100228754754199
EdGrieg1_100_length_13089_cov_67_12	587704141494468	52.7	176457341582722	243214463370081	112545360746004	118604026459136
EdGrieg1_100_length_13089_cov_67_2	668033551789189	72.4	560747308066574	445649104720722	247303621639245	931292179591103
EdGrieg1_100_length_13089_cov_67_3	520959852058413	59.2	262338591541866	205138275959665	0	392562622787281
EdGrieg1_100_length_13089_cov_67_4	578844280064903	69.2	260391949876126	189029119747566	124392240824531	0
EdGrieg1_100_length_13089_cov_67_5	619008985212264	58.3	164433966588442	198266537995063	992176206576612	24639568877074
EdGrieg1_100_length_13089_cov_67_6	603651892067685	73.3	181266691580434	151628840989406	0	348712542582319
EdGrieg1_100_length_13089_cov_67_7	695794450935159	68	455857674783139	509973078127075	285805981894457	198056195592413
EdGrieg1_100_length_13089_cov_67_8	719420748080666	67.3	531204158080628	683456298872756	30949974205151	203944634934222
EdGrieg1_1005_length_1787_cov_301_2	217893525424431	199.5	613421141374849	229245684556792	205543369362439	235955193483844
EdGrieg1_1006_length_1786_cov_4_2	383927328614477	0	0	0	0	313214858606873
EdGrieg1_1007_length_1785_cov_4_2	466619368623749	0	0	0	74043000490792	400915019016798
EdGrieg1_101_length_12674_cov_256_1	702291682650173	58.7	15355567492695	17900314140577	306538022031879	933380278648482
EdGrieg1_101_length_12674_cov_256_10	195684806107656	163.4	652812008022777	477642114260835	199916101325138	311335569455232
EdGrieg1_101_length_12674_cov_256_11	933829394676135	112.3	163746916588769	148587252054255	506454123357017	902058792787795
EdGrieg1_101_length_12674_cov_256_12	251679130342505	247.2	139871929100127	103673122111851	367993712439236	484647791217702
EdGrieg1_101_length_12674_cov_256_13	238625601169613	238.5	116958811611027	783828733732756	322975568140835	443929859598808
EdGrieg1_101_length_12674_cov_256_14	231892106483144	218	102416253284612	682442435894372	295135399956297	372934491647917
EdGrieg1_101_length_12674_cov_256_15	22226439039635	205.9	122146039108559	966887327052062	315275096089792	530794780385781
EdGrieg1_101_length_12674_cov_256_16	241283559598483	222.7	212458761565595	138133198232697	524668701477752	619330180418657
EdGrieg1_101_length_12674_cov_256_17	264732659515398	244.2	178129163248593	102073471634845	429449402846593	597405140316176
EdGrieg1_101_length_12674_cov_256_2	0	13.5	169815858252548	403292162512686	929980086164347	103987333057482
EdGrieg1_101_length_12674_cov_256_3	178851069391482	165.8	44062806645705	256169379204985	185403673228943	233031854803514
EdGrieg1_101_length_12674_cov_256_4	218366051367342	214.5	611703516375666	503664597372687	211762981403665	276464315197
EdGrieg1_101_length_12674_cov_256_7	229411345282866	221.9	11185173994679	946610067484385	372584378469665	710162489414651
EdGrieg1_101_length_12674_cov_256_8	248784908942181	228.9	124367500774169	904929033928605	368586056443162	550214101619407
EdGrieg1_101_length_12674_cov_256_9	246126950513311	214.4	125111804940482	819539240860277	336747566232122	484438981311964
EdGrieg1_1012_length_1783_cov_3_2	336674734323464	0	0	0	0	129462141557508
EdGrieg1_1014_length_1781_cov_173_1	167451381018776	160.4	139700166600208	682667738778457	645654964279706	947996972050136
EdGrieg1_1015_length_1780_cov_200_2	150912973016921	143.2	171304466585173	880934276773521	426487682826962	476086585082447
EdGrieg1_1015_length_1780_cov_200_3	194326294021789	178.2	628192716367822	305172756493538	165263977095448	14721098354523
EdGrieg1_1016_length_1779_cov_146_2	354985114611232	16.9	207260083234735	275658078678364	669348724436759	117768786836184
EdGrieg1_1016_length_1779_cov_146_3	28924494280386	297	953052857879945	760059279461757	290396647924886	452491065734063
EdGrieg1_1017_length_1779_cov_4_3	419366774332736	0	0	0	0	254748085000257
EdGrieg1_1018_length_1779_cov_3_1	39574047718723	0	0	0	0	139902636844403
EdGrieg1_102_length_12278_cov_272_1	22681245259686	221.2	133161740769985	745076637670085	38146953852856	552928630394
EdGrieg1_102_length_12278_cov_272_10	257290375914563	268.5	179159738248103	764340034259378	478169697169535	694084126672831
EdGrieg1_102_length_12278_cov_272_11	108267506669282	130.4	591435541385308	259999528234436	207024229372254	259759522737967
EdGrieg1_102_length_12278_cov_272_3	264319199315351	277.5	182675144079764	746315803532554	475800321153829	997067299898546
EdGrieg1_102_length_12278_cov_272_4	269103524487316	274.5	211359481566118	834183928325821	601821507989157	127791662311604
EdGrieg1_102_length_12278_cov_272_5	269812313401681	260.9	210065537400067	84139362061655	576794973823269	100500207631659
EdGrieg1_102_length_12278_cov_272_6	266327434572719	267.7	17143042575178	749582695351791	498161307302048	999155398955926
EdGrieg1_102_length_12278_cov_272_7	231065186083051	222.4	11948944577649	620033537002744	340449716256662	642925699767042
EdGrieg1_102_length_12278_cov_272_8	212991068766739	210.8	418184433134394	226204095621641	148530258984529	229690896311707
EdGrieg1_102_length_12278_cov_272_9	234018473226239	218	681095566342655	437763503777737	215613217429186	346206823713464
EdGrieg1_1022_length_1775_cov_52_1	154161588874428	10.8	301500441523236	231498713397645	676753024485839	13426476938948
EdGrieg1_1022_length_1775_cov_52_2	445355701192793	37.4	352914683165444	381212479872326	97884846648827	210898004795295
EdGrieg1_1022_length_1775_cov_52_3	488473693483342	53.3	501317483094846	558525849647457	145420452963915	337436807672471
EdGrieg1_103_length_12198_cov_32_2	281152936031524	27.2	147486733263171	223838415338745	768566345094421	171015312799353
EdGrieg1_103_length_12198_cov_32_3	314229752035233	32	631856983032745	736853082400972	273811015814949	650025236562131
EdGrieg1_103_length_12198_cov_32_4	316001724321146	30.5	51792119142028	58882908755693	192363715275078	380034028443006
EdGrieg1_103_length_12198_cov_32_5	324270928322073	29.5	189511291576512	333222965562158	879630845830609	183752717049366
EdGrieg1_103_length_12198_cov_32_6	276427676602423	24.8	272186308203848	390111943793696	120838176800972	228855656688755
EdGrieg1_103_length_12198_cov_32_7	336674734323464	31.6	538418183077196	617555205277806	198287155314341	358317798246263
EdGrieg1_103_length_12198_cov_32_8	228584424882773	18.7	110042508280984	233977045122583	592344003926336	142408355713258
EdGrieg1_103_length_12198_cov_32_9	307732520320219	36.8	390129891481073	488681955581014	171187417134711	316138197287204
EdGrieg1_1030_length_1765_cov_3_2	484339091482878	5.7	0	0	0	0
EdGrieg1_1034_length_1757_cov_4_3	667442894360552	0	0	0	0	141990735901783
EdGrieg1_1034_length_1757_cov_4_5	0	5	0	0	105141060696925	19836941045102
EdGrieg1_104_length_12076_cov_720_10	715049883108747	723	155857292425855	436974943683438	591040847117698	719538054182283
EdGrieg1_104_length_12076_cov_720_11	673113205675473	711.9	128089021605732	363222044578115	489557510645018	612126238670699
EdGrieg1_104_length_12076_cov_720_12	600048881752995	628.3	972748291203909	276559290214705	358190419174255	429375809168876
EdGrieg1_104_length_12076_cov_720_13	54694877891847	604.5	925799874559577	277009895982876	312698399672713	414111805059434
EdGrieg1_104_length_12076_cov_720_14	695321924992249	694	144303401598018	420336325693739	526830757092083	666771791002312
EdGrieg1_104_length_12076_cov_720_15	652085801215973	640.8	154299979093263	484468791648619	559246782706952	692831267238403
EdGrieg1_104_length_12076_cov_720_16	48953687685489	558.3	101271169951823	284996883223699	382061882532487	485399506878358
EdGrieg1_104_length_12076_cov_720_2	674826112218522	649.7	109756237447787	281515953664582	424014646610569	518997020711589
EdGrieg1_104_length_12076_cov_720_3	609204071896879	615.6	103263614950875	283104338997383	417202690565416	530690375432912
EdGrieg1_104_length_12076_cov_720_4	654271233701932	599.1	118607731610242	369778358504998	435328417085562	523027051892331
EdGrieg1_104_length_12076_cov_720_5	545294938118284	592.5	673881541346087	206614009850424	252264502672128	366899885372091
EdGrieg1_104_length_12076_cov_720_6	669510195360784	656.7	114382374112252	343924852556209	455719859420726	560257858085401
EdGrieg1_104_length_12076_cov_720_7	667029434160505	712.9	130711262437818	416303404068612	523809802672059	643719177408846
EdGrieg1_104_length_12076_cov_720_8	705894692964863	762.6	105233158283272	306648490384297	392146539199332	505006757027149
EdGrieg1_104_length_12076_cov_720_9	595973345495395	632.3	103275065784203	311515032680539	409976093717515	502542800139441
EdGrieg1_1041_length_1745_cov_3_2	0	0	0	0	102179340677293	212986103852674
EdGrieg1_1042_length_1744_cov_4_2	525685111487514	0	0	0	118468800785267	315302957664252
EdGrieg1_1043_length_1743_cov_3_2	0	5.4	0	0	0	350800641639698
EdGrieg1_105_length_12008_cov_242_10	252269787771143	246.4	991298641195084	578915760657177	280178713857157	369384723250372
EdGrieg1_105_length_12008_cov_242_11	207734217651864	186.3	341578358170837	303257681978813	118913058788212	191061063750193
EdGrieg1_105_length_12008_cov_242_12	167392315275912	174.7	286728866530264	184297759181775	105141060696925	128418092028818
EdGrieg1_105_length_12008_cov_242_13	227166847054043	242.9	856178807926031	445198498952552	239603149588203	373769731270869
EdGrieg1_105_length_12008_cov_242_14	245359095856082	239.9	134982423269119	65810972441316	437742218901562	750671611127806
EdGrieg1_105_length_12008_cov_242_2	204899061994403	209.1	47074375810939	383014902945009	152232409009068	23741686282401
EdGrieg1_105_length_12008_cov_242_3	190487020735644	186.9	606779658044675	313734266088779	160969483066982	177070800065752
EdGrieg1_105_length_12008_cov_242_4	179028266620074	187.1	399061541476824	176524809680832	101735082674348	768420453115529
EdGrieg1_105_length_12008_cov_242_5	194090031050334	195.9	605405558045329	316888506465974	195769693297654	255792134528946
EdGrieg1_105_length_12008_cov_242_6	172471969162196	159.9	407077124806345	175285643818363	154453699023792	147628603356706
EdGrieg1_105_length_12008_cov_242_7	215944355909927	222.8	610787449709435	331533193931518	184959415225998	262056431701084
EdGrieg1_105_length_12008_cov_242_8	227816570225544	237.5	535440966411946	38346550871318	162894601079742	250363076979761
EdGrieg1_105_length_12008_cov_242_9	217539130967249	228.3	70262313299908	434383960516457	198731413317286	329293221348693
EdGrieg1_1053_length_1735_cov_3_3	39574047718723	0	0	0	0	242219490655982
EdGrieg1_1055_length_1734_cov_4_1	454806220050995	5.3	0	0	0	361241136926594
EdGrieg1_106_length_11894_cov_248_10	226871518339724	234.3	106343889116077	761411096766269	273366757812004	43369817421765
EdGrieg1_106_length_11894_cov_248_11	224627020110901	217.4	97973329953392	673542971973002	273218671811022	380451648254482
EdGrieg1_106_length_11894_cov_248_12	165265948532816	164.3	135795432435399	740345277104294	408125018705245	422840059119279
EdGrieg1_106_length_11894_cov_248_2	200882591479667	218.7	114210611612334	662841084978951	284917465888567	383374986934813
EdGrieg1_106_length_11894_cov_248_3	243468992084442	249.6	150750220761618	95190468526039	372584378469665	510957839340679
EdGrieg1_106_length_11894_cov_248_4	209447124194913	231.6	67353801634625	696185911823575	227015839504768	35163588126265
EdGrieg1_106_length_11894_cov_248_5	244473109713126	240.3	152273181594227	877329430628156	392724074603161	575271290307957
EdGrieg1_106_length_11894_cov_248_6	245063767141764	244.8	134032004102905	800388495713026	404719040682669	772805461136025
EdGrieg1_106_length_11894_cov_248_7	156878613046162	140.3	67754580801101	560666227046268	259150501717772	517013326607079
EdGrieg1_106_length_11894_cov_248_8	25817636205752	256.1	169117357419547	900986233457112	438186476904507	743572074332717
EdGrieg1_106_length_11894_cov_248_9	256817849971653	234	147818807429679	868429966706786	386208290559971	546246713410387
EdGrieg1_1060_length_1731_cov_3_2	454806220050995	0	0	0	0	108581150983716
EdGrieg1_1060_length_1731_cov_3_3	425273348619113	0	0	0	0	179576518934607
EdGrieg1_1061_length_1730_cov_180_1	971631470108945	87	333791791507875	382902251502966	13742380891091	156816239209175
EdGrieg1_1062_length_1730_cov_68_1	601289262353134	64.1	938968332886646	7525116328449	319865762120221	190017014221503
EdGrieg1_1064_length_1729_cov_4_1	0	0	0	0	888516005889504	144078834959162
EdGrieg1_1065_length_1728_cov_4_1	655629745787799	0	0	0	0	169136023647712
EdGrieg1_1065_length_1728_cov_4_2	3780207543281	0	0	0	0	179576518934607
EdGrieg1_1066_length_1727_cov_69_1	0	0	606894166377954	0	0	215074202910053
EdGrieg1_1066_length_1727_cov_69_2	586522826637193	49.5	124127033274283	967675887146361	223609861482192	689072688935121
EdGrieg1_1066_length_1727_cov_69_3	68043735779058	49	305737249854554	167287391433335	487202943229411	101272804282889
EdGrieg1_1067_length_1726_cov_4_2	626096874355916	7.6	0	0	0	254748085000257
EdGrieg1_107_length_11661_cov_52_1	434133210048677	49.5	39150399148042	275545427236321	100254222664532	190017014221503
EdGrieg1_107_length_11661_cov_52_10	412278885189084	47.4	216993291563438	225190232643257	684157324534918	134055959483742
EdGrieg1_107_length_11661_cov_52_11	49910552719882	50.8	440742574790329	335475994403011	133869744887352	238043292541224
EdGrieg1_107_length_11661_cov_52_2	472525942910125	54.7	38142725815188	317113809350059	105141060696925	240757821315817
EdGrieg1_107_length_11661_cov_52_3	530410370916615	50	412229999803893	394280047149274	125725014833365	248901407639595
EdGrieg1_107_length_11661_cov_52_4	492017638055168	51.8	557541074734766	430553811487007	152528581011031	269155968496173
EdGrieg1_107_length_11661_cov_52_5	490836323197892	44.7	414749183136028	326801833365727	116395596771525	235537573672369
EdGrieg1_107_length_11661_cov_52_6	494380267769718	41.4	362189858161032	239834920108801	977367606478454	229482086405969
EdGrieg1_107_length_11661_cov_52_7	566440474063513	58.7	674683099679039	549626385726088	193696489283912	382539747311861
EdGrieg1_107_length_11661_cov_52_8	550492723490296	57.7	703424691332032	554019791965751	205543369362439	447270818090615
EdGrieg1_107_length_11661_cov_52_9	41582282976091	40.5	299324783190938	317451763676187	119801574794101	218206351496122
EdGrieg1_1075_length_1723_cov_3_2	3780207543281	0	0	0	0	154519330246057
EdGrieg1_1079_length_1719_cov_75_1	694022478649246	74.3	965305249540783	513690575714483	462028323062542	122780224573894
EdGrieg1_108_length_11505_cov_263_1	236144839969335	215.4	843468382932077	49318801326272	307278452036787	452908685545539
EdGrieg1_108_length_11505_cov_263_10	24234674297003	257.7	175312258249933	111930472813577	44218479893101	664015500246571
EdGrieg1_108_length_11505_cov_263_11	261247780686435	267.5	141440693266047	735613916538503	411530996727822	705777481394154
EdGrieg1_108_length_11505_cov_263_12	251620064599642	261	161330790756585	110161845173507	503344317336404	850273936164792
EdGrieg1_108_length_11505_cov_263_13	21535369848129	210.4	978130182868016	853334673473071	343707608278256	435577463369292
EdGrieg1_108_length_11505_cov_263_2	230533594397277	233.4	960381391209793	573170537113002	294098797949426	409267415246314
EdGrieg1_108_length_11505_cov_263_3	202890826737035	214.7	108301981615145	53227806365152	339561200250772	46982228791031
EdGrieg1_108_length_11505_cov_263_4	223386639510762	220.4	125947715773417	688187659438547	353925542345986	52390405349643
EdGrieg1_108_length_11505_cov_263_5	256404389771607	226.7	124814083273957	799487284176685	33186072819973	520980714816099
EdGrieg1_108_length_11505_cov_263_6	233191552826147	262.4	161708668256405	949539004977494	420416156786717	611604213906354
EdGrieg1_108_length_11505_cov_263_7	799852 days, 4:38:00	237.2	162933907422489	118588173038297	451662302993831	630188295517029
EdGrieg1_108_length_11505_cov_263_8	250379683999503	263.4	199301754071855	114994592037137	483796965206835	669653367701495
EdGrieg1_108_length_11505_cov_263_9	244414043970262	237.7	187324182410886	105790969222252	448996754976163	8855628102345
EdGrieg1_1081_length_1712_cov_111_2	909021782673353	79.5	49089722476647	414669958158994	164227375088577	185423196295269
EdGrieg1_1081_length_1712_cov_111_3	100470828611265	116.9	871637432918677	464912501310015	252338545672619	438291992143885
EdGrieg1_1089_length_1706_cov_188_2	181272764848897	171.5	101305522451807	583421818338883	260927533729551	46982228791031
EdGrieg1_109_length_11123_cov_45_1	474888572624676	45.2	59120652471875	4574775061352	153861355019866	285651951049468
EdGrieg1_109_length_11123_cov_45_10	464256738909198	38.8	908165591234633	748456180931365	22716392550575	448941297336518
EdGrieg1_109_length_11123_cov_45_11	405190996045432	37.7	695180091335954	721419834841129	191030941266243	572347951627626
EdGrieg1_109_length_11123_cov_45_12	473116600338763	45.1	750258599643086	674444183509344	184811329225017	367087814287255
EdGrieg1_109_length_11123_cov_45_13	396921792044505	35.6	663346774684431	59648938561583	184811329225017	306115321811784
EdGrieg1_109_length_11123_cov_45_14	417594802046823	39.4	781862899628051	76569185156389	217242163439984	319270345873273
EdGrieg1_109_length_11123_cov_45_15	295328714318828	39.1	391389483147141	322521078568106	101735082674348	221964929799404
EdGrieg1_109_length_11123_cov_45_2	425273348619113	30.5	452880458117888	442945470111699	122319036810788	200457509508399
EdGrieg1_109_length_11123_cov_45_3	370342207755811	36.5	274934508202541	294245566615401	852975365653923	161410057135409
EdGrieg1_109_length_11123_cov_45_4	392196532615404	44.1	354403291498069	381099828430284	106325748704777	188137725069862
EdGrieg1_109_length_11123_cov_45_5	198460896022253	20.1	148173783262844	195450251943997	636769804220811	104613762774696
EdGrieg1_109_length_11123_cov_45_6	32249895603616	29	428719199796049	284219588273605	131944626874591	23344947461499
EdGrieg1_109_length_11123_cov_45_7	193735636593151	12.1	229932733223949	241975297507612	559765083710387	150760751942775
EdGrieg1_109_length_11123_cov_45_8	468391340909661	35.8	791481599623475	708014313238053	176370427169066	396112391184826
EdGrieg1_109_length_11123_cov_45_9	419957431761374	47.8	75083114130948	784729945269098	171927847139619	34662444352494
EdGrieg1_1092_length_1704_cov_124_1	123211139613815	119.4	181060576580532	118351605010008	41789869477003	889321388537782
EdGrieg1_1096_length_1698_cov_4_1	454806220050995	0	0	0	0	288157669918323
EdGrieg1_1098_length_1696_cov_4_2	454806220050995	0	0	0	0	225514698196949
EdGrieg1_11_length_84939_cov_737_10	634720472814025	597.5	105656839116403	301804478376463	382935589938278	465374636918092
EdGrieg1_11_length_84939_cov_737_11	649191579815648	633.3	103572787450728	325179652600313	380492170922082	433259673415601
EdGrieg1_11_length_84939_cov_737_12	373413626384726	390.6	718539791324842	258918074390826	238892336783491	27602581439495
EdGrieg1_11_length_84939_cov_737_13	639445732243127	630.6	130276130771358	449220155433474	448656157173905	524467840241922
EdGrieg1_11_length_84939_cov_737_14	741097875711667	729.9	138829903267289	397389226949651	53328730673488	697863585966687
EdGrieg1_11_length_84939_cov_737_15	666734105446187	728.3	112630396613086	346729873463071	442051521530126	568067348559999
EdGrieg1_11_length_84939_cov_737_16	69815708064971	715.3	168682225753088	474476608739436	603761434602016	759775723017979
EdGrieg1_11_length_84939_cov_737_17	710265557936782	733.4	133058683270034	353151005659503	490135046048847	639480336322366
EdGrieg1_11_length_84939_cov_737_18	598690369667128	642.4	108336334115129	258816688092988	365268930021175	464288825408255
EdGrieg1_11_length_84939_cov_737_19	612393622011522	614.3	128008865772437	420674280019867	462502198265683	56994663771164
EdGrieg1_11_length_84939_cov_737_2	741806664626033	732.5	147876061596319	470578868844761	573640742002362	700912210590461
EdGrieg1_11_length_84939_cov_737_20	891668 days, 23:21:01	635.3	114954915778647	382170017129689	435461694486446	506259616461576
EdGrieg1_11_length_84939_cov_737_21	551733104090435	566.3	942632599551569	29540587646844	389007115978523	499055674713618
EdGrieg1_11_length_84939_cov_737_22	676302755790117	657.8	150773122428274	41212403556883	534605272143616	648772377127703
EdGrieg1_11_length_84939_cov_737_23	620544694526722	605.6	130871574104408	358468153723916	508023834967422	669173104918298
EdGrieg1_11_length_84939_cov_737_24	635370195985527	643.5	144372106597986	387002763993319	534131396940475	710914205075307
EdGrieg1_11_length_84939_cov_737_25	688765627534371	690	136814556601581	394820774071079	50747591676379	601351647534623
EdGrieg1_11_length_84939_cov_737_26	687111786734186	722	134890816602496	380209882038147	532102618727027	647916256514178
EdGrieg1_11_length_84939_cov_737_27	60483320692496	619	103881959950581	307459580767004	419142617178275	523841410524709
EdGrieg1_11_length_84939_cov_737_28	665198396131729	652.1	143055260765279	507753844718835	494266645476233	6142769806998
EdGrieg1_11_length_84939_cov_737_29	698984001049803	696.4	157460409091759	54308133694341	555440972481725	675061544260107
EdGrieg1_11_length_84939_cov_737_3	730997633681964	721.3	169128808252875	527918452844469	605879064416053	728704809044177
EdGrieg1_11_length_84939_cov_737_30	691482651706104	682.3	149868506595371	504689725495275	545756148017529	66334730854821
EdGrieg1_11_length_84939_cov_737_31	656456666187891	695.6	163930129922015	556126373931949	544586268609775	645640228541635
EdGrieg1_11_length_84939_cov_737_33	591070888837703	614	118859649943456	382857190926149	459185071843695	512565675614861
EdGrieg1_11_length_84939_cov_737_34	749662408426914	746.9	148024922429581	44429728741621	237213 days, 20:44:01	670864465154775
EdGrieg1_11_length_84939_cov_737_35	712923516365651	717	147051601596711	391767919991723	556877406691246	680448839828145
EdGrieg1_11_length_84939_cov_737_36	67447171776134	654.9	123176614108069	364540066450014	468470064105241	573663454033775
EdGrieg1_11_length_84939_cov_737_37	677779399361711	671.6	145746206597332	419559030743645	515724307018464	641464030426876
EdGrieg1_11_length_84939_cov_737_38	636256182128483	655.6	144074384931461	507843965872469	512777395598931	640607909813351
EdGrieg1_11_length_84939_cov_737_39	125219374871183	21	108095866615243	108483338687072	349038704313593	491747328012791
EdGrieg1_11_length_84939_cov_737_4	75869946708507	778.9	15783828659158	40898106033584	605967916016641	719433649229414
EdGrieg1_11_length_84939_cov_737_40	672168153789653	678	141005561599587	458908179449142	517915979832992	667899364493296
EdGrieg1_11_length_84939_cov_737_41	741747598883169	705.5	153486969926983	488118698370801	56641414515446	700139613939231
EdGrieg1_11_length_84939_cov_737_42	674707980732795	682.9	130596754104539	379274875069193	462887221868235	570948925259182
EdGrieg1_11_length_84939_cov_737_43	66537559336032	677.9	150761671594946	447023452313643	541713400190732	679843291101505
EdGrieg1_11_length_84939_cov_737_44	63666964232853	674.5	143936974931526	431556409321187	521766215858513	63553382910392
EdGrieg1_11_length_84939_cov_737_45	705067772564771	718.7	126485904939828	374273151042499	456386246425144	592706917437073
EdGrieg1_11_length_84939_cov_737_46	650609157644379	628.1	14256287493218	46093590540591	49460724327849	574644860590743
EdGrieg1_11_length_84939_cov_737_47	66945112961792	649.2	138566534100748	42055036343362	466618989092971	5425716590694
EdGrieg1_11_length_84939_cov_737_48	714931751623019	716.1	142906399932016	412912595663128	547770117630879	69099374006791
EdGrieg1_11_length_84939_cov_737_49	776360124201336	780.4	156624498258824	428841509567959	601007034983758	710621871207274
EdGrieg1_11_length_84939_cov_737_5	730111647539007	754.9	117130574110945	261035921501228	448967137775966	569278446013279
EdGrieg1_11_length_84939_cov_737_50	638855074814489	637.2	102004023284808	316280188678943	409442984113981	490786802446397
EdGrieg1_11_length_84939_cov_737_51	726449571481454	769.3	147314970763252	400712444489909	544823206211345	675103306241254
EdGrieg1_11_length_84939_cov_737_52	774824414886878	746.8	137879484101074	3547281258481	529303793308476	641046410615401
EdGrieg1_11_length_84939_cov_737_53	69408154439211	702.1	145196566597594	411065112013629	550761454850707	679530076242898
EdGrieg1_11_length_84939_cov_737_54	743401439683354	735.2	13573817826876	39318732816146	516153756421311	620562158862511
EdGrieg1_11_length_84939_cov_737_55	704831509593315	673.5	124504910774104	402413481264753	494710903479177	630877368205964
EdGrieg1_11_length_84939_cov_737_56	483216842368467	498.1	778542157962964	239868715541414	273189054610826	356396747113474
EdGrieg1_11_length_84939_cov_737_57	606723310696601	617.6	111519665780281	351990695806463	36386211301185	439711899502902
EdGrieg1_11_length_84939_cov_737_58	487469575854658	463	468110066443977	118047446116493	162820558079252	18790803417355
EdGrieg1_11_length_84939_cov_737_59	57925774026495	579.1	105611035783092	309577427877406	352977791939703	397929037364746
EdGrieg1_11_length_84939_cov_737_6	671754693589607	639.3	13232582993705	358130199397788	502515035730907	596528138712077
EdGrieg1_11_length_84939_cov_737_60	731588291110601	746.2	128214980772339	338787946799065	50377376673925	637162546368675
EdGrieg1_11_length_84939_cov_737_61	598690369667128	556.9	956946141211427	265553244327138	406170283492288	509537931981661
EdGrieg1_11_length_84939_cov_737_62	656633863416483	669.6	106298085782765	326261106443922	40833233910662	503190110847229
EdGrieg1_11_length_84939_cov_737_63	58835386466597	572.5	905188374569382	267321871967208	359997068386231	445287123986105
EdGrieg1_11_length_84939_cov_737_64	628577635556194	622.3	104878182450107	340286210978232	382935589938278	426953614262316
EdGrieg1_11_length_84939_cov_737_65	610503518239882	617.2	101729203284939	385831188996075	34222674826844	35577031739626
EdGrieg1_11_length_84939_cov_737_66	562305872063049	583.3	933815457889097	248452755425064	342804283672269	440672425069297
EdGrieg1_11_length_84939_cov_737_67	726685834452909	734	135703825768776	356282715748288	528193148301114	67915421841257
EdGrieg1_11_length_84939_cov_737_68	66271763493145	666.8	144452262431281	513465272830397	466559754692578	579322202479273
EdGrieg1_11_length_84939_cov_737_69	685339814448273	672.6	132222772437099	403100655061213	489246530042957	588050456539117
EdGrieg1_11_length_84939_cov_737_7	773406837058147	751.1	149158554929042	432919491769903	57405538280511	714777188331458
EdGrieg1_11_length_84939_cov_737_70	683390644933768	703.5	132245674103755	382091161120259	524372529475789	606049870413726
EdGrieg1_11_length_84939_cov_737_71	707548533765049	744.6	150990688261504	432874431193086	546333683421358	636995498444085
EdGrieg1_11_length_84939_cov_737_72	759408255999435	787.7	148940989095812	395710720463216	562445440328154	682495176904377
EdGrieg1_11_length_84939_cov_737_73	778840885401614	755.1	148723423262582	38613534788959	544734354610757	685857016386757
EdGrieg1_11_length_84939_cov_737_74	720483931452213	705.6	136608441601679	390956829609016	506661443758391	601518695459213
EdGrieg1_11_length_84939_cov_737_75	645470438015231	679.2	123852213274414	364292233277521	448137856170469	56311855379401
EdGrieg1_11_length_84939_cov_737_76	682327461562221	662.9	130012761604817	342539239819085	460295716851057	564037317379257
EdGrieg1_11_length_84939_cov_737_77	680791752247763	742.7	130287581604686	352565218160881	497628197698515	607511539753891
EdGrieg1_11_length_84939_cov_737_78	683272513448041	707.2	124195738274251	33679401627491	480746393586614	628413411318257
EdGrieg1_11_length_84939_cov_737_79	670986838932378	680.6	152387689927506	467694991928469	532931900332524	647790970570735
EdGrieg1_11_length_84939_cov_737_8	710560886651101	719.7	129050891605274	371310418116778	498398244903619	640023242077285
EdGrieg1_11_length_84939_cov_737_80	678606319761804	683.3	142070489099081	415458518253292	507698045765262	617743225135049
EdGrieg1_11_length_84939_cov_737_81	496468 days, 5:44:00	774.9	172518254917929	516687104072817	617207643491144	754513713393384
EdGrieg1_11_length_84939_cov_737_82	698511475106892	702.4	15355567492695	481303286127221	54486763201164	678444264733061
EdGrieg1_11_length_84939_cov_737_83	587822272980196	606.4	108611154114998	346628487165233	388207451573222	392312050900396
EdGrieg1_11_length_84939_cov_737_84	603710957810549	575	917898799563336	243665069138251	359730513584464	458254219132429
EdGrieg1_11_length_84939_cov_737_9	652558327158883	661.1	120153594109507	345975108801386	486788302426663	586442620264936
EdGrieg1_110_length_10853_cov_722_1	119903458013444	0	669873749681327	849391873001579	277216993837525	385463085992192
EdGrieg1_110_length_10853_cov_722_2	656515731930755	665.1	152548001594096	4669852878436	535182807547444	662929688736734
EdGrieg1_110_length_10853_cov_722_3	722669363938173	728.4	158868861591089	463121343381537	600311030779145	713545209887605
EdGrieg1_110_length_10853_cov_722_4	632948500528113	634.6	14012384743334	436851027097191	5138288062059	627390242780141
EdGrieg1_110_length_10853_cov_722_5	647360541786871	629.7	132932724103428	427557283128673	494488774477705	604713487017003
EdGrieg1_110_length_10853_cov_722_6	552796287461983	523.3	936907182887626	319085209585805	33362295161141	42471934827092
EdGrieg1_110_length_10853_cov_722_7	604715075439233	570	945953341216656	276807123387199	344507272683557	414153567040582
EdGrieg1_110_length_10853_cov_722_8	725150125138451	738.5	159853633257287	480717498628599	586657501488643	715382737058098
EdGrieg1_1100_length_1692_cov_3_2	324861585750711	0	0	0	0	190017014221503
EdGrieg1_1103_length_1686_cov_4_2	496152240055631	0	0	0	105141060696925	22133850008219
EdGrieg1_1105_length_1685_cov_4_2	425273348619113	0	0	0	0	365417335041352
EdGrieg1_111_length_10631_cov_87_2	458940822051459	53.2	641475683028169	504678460351071	170743159131766	320732015213438
EdGrieg1_111_length_10631_cov_87_3	38806193061494	42.8	258101783210549	329843422300878	694523344603629	165795065155905
EdGrieg1_111_length_10631_cov_87_4	460122136908734	50.5	39745842481092	34223508092557	116691768773488	234284714237941
EdGrieg1_111_length_10631_cov_87_7	504421444056559	47.9	973206324537025	64875965472362	23279119354305	601790148336672
EdGrieg1_1111_length_1679_cov_250_1	217480065224385	203.8	544830649740812	48383794357318	17948023318968	357482558623311
EdGrieg1_1111_length_1679_cov_250_2	208502072309093	231.9	114748800778745	479106583007389	33378584621249	634782113443263
EdGrieg1_1112_length_1678_cov_298_1	207793283394728	224.8	120336807442753	635804738888715	235160569558755	785960485197514
EdGrieg1_1115_length_1678_cov_3_2	0	0	0	0	784855805202395	231778995369086
EdGrieg1_1116_length_1677_cov_39_1	221496535739121	38.1	648117166358343	165597619802695	312461462071142	0
EdGrieg1_1117_length_1677_cov_4_2	472525942910125	0	0	0	0	215074202910053
EdGrieg1_1118_length_1677_cov_3_3	39574047718723	6.5	0	0	0	332007750123286
EdGrieg1_112_length_10361_cov_209_10	184757643677859	187.3	412344508137172	234878256658925	105585318699869	127374042500128
EdGrieg1_112_length_10361_cov_209_11	200114736822438	195.5	676286216344943	351923104941238	176222341168085	173729841573946
EdGrieg1_112_length_10361_cov_209_4	198874356222299	202.6	552960741403611	290640720470036	138904668920726	140529066561617
EdGrieg1_112_length_10361_cov_209_5	196098266307702	200.1	537845641410802	290753371912079	156230731035571	15723385902065
EdGrieg1_112_length_10361_cov_209_6	190309823507053	191.5	671476866347231	307876391102562	170002729126858	139902636844403
EdGrieg1_112_length_10361_cov_209_7	1995240793938	189.6	537731133077523	308777602638903	166744837105263	166212684967381
EdGrieg1_112_length_10361_cov_209_8	186116155763726	161.7	658651933019998	307763739660519	167189095108208	188764154787076
EdGrieg1_112_length_10361_cov_209_9	181804356534671	192.1	628994274700774	272278535417084	16452354709054	164751015627215
EdGrieg1_1122_length_1673_cov_335_1	248843974685045	236	256727683211202	99144534141736	96018963036459	12760373339644
EdGrieg1_1122_length_1673_cov_335_2	214408646595469	9.2	593153166384491	207729259126646	231606505535197	22238254961088
EdGrieg1_1123_length_1673_cov_3_1	383927328614477	0	0	0	844090205595028	0
EdGrieg1_1127_length_1671_cov_6_1	0	0	0	0	138904668920726	116933547213233
EdGrieg1_113_length_10341_cov_281_1	174480204419564	192.1	255582599878414	170103677484401	879630845830609	977230358853444
EdGrieg1_113_length_10341_cov_281_10	200705394251076	191.9	364938058159724	333673571330328	123799896820604	175817940631325
EdGrieg1_113_length_10341_cov_281_2	219783629196072	221.3	651208891356872	345839927070935	201693133336917	272288117082242
EdGrieg1_113_length_10341_cov_281_3	210982833509371	211.4	105691191616387	389210732257355	310240172056418	360197087397904
EdGrieg1_113_length_10341_cov_281_4	203068023965626	217.6	100881841618675	443058121553741	267887575775685	277925984537165
EdGrieg1_113_length_10341_cov_281_5	198933421965163	211.7	832704599603864	335363342960968	235012483557774	323446543988031
EdGrieg1_113_length_10341_cov_281_6	209506189937777	205.2	44463585812181	329618119416793	158600107051276	19231392318462
EdGrieg1_113_length_10341_cov_281_7	201886709108351	205.5	369518391490879	358231585695626	111656844740114	204633707623157
EdGrieg1_113_length_10341_cov_281_8	222087193167759	224.4	848506749596347	586125452947906	245082331624521	334095849180665
EdGrieg1_113_length_10341_cov_281_9	229116016568547	218.3	124046877440988	761298445324227	330083696187951	436830322803719
EdGrieg1_1130_length_1669_cov_206_2	189246640135505	198.2	451162833118705	238708405688375	125428842831402	170597692987877
EdGrieg1_1132_length_1667_cov_5_1	425273348619113	0	0	0	103660200687109	181664617991986
EdGrieg1_1135_length_1663_cov_3_2	0	0	0	0	119949660795083	19836941045102
EdGrieg1_114_length_10334_cov_742_1	762597806114078	751.9	135577866602169	378441254398077	565955078551418	673787803835106
EdGrieg1_114_length_10334_cov_742_10	593551650037981	642.7	130951729937703	39418992599564	500797238119521	601790148336672
EdGrieg1_114_length_10334_cov_742_11	71274631913706	723.5	158365024924662	495576223834025	606486217020077	710893324084733
EdGrieg1_114_length_10334_cov_742_12	643285005529272	634.6	947327441216002	321360768715067	42441447881322	506050806555838
EdGrieg1_114_length_10334_cov_742_13	598513172438537	601.3	119420740776522	401985405784991	440392958319133	517535351371424
EdGrieg1_114_length_10334_cov_742_14	698688672335484	697	129348613271799	441447205932531	545208229813898	623130520703087
EdGrieg1_114_length_10334_cov_742_15	557994072833994	523.2	650865366357036	232839265557953	292158871336567	287573002182257
EdGrieg1_114_length_10334_cov_742_2	560297636805681	601.7	854919216259963	192679026469748	35903450937985	411125823407382
EdGrieg1_114_length_10334_cov_742_3	592547532409297	559.8	789076924624619	194380063244592	309707062452885	377256856696692
EdGrieg1_114_length_10334_cov_742_4	670750575960923	654.8	128375292438929	393085941863622	509386226176452	624362499146941
EdGrieg1_114_length_10334_cov_742_5	693077426763426	683.6	13952840410029	477383015944137	530518098516524	621940304240381
EdGrieg1_114_length_10334_cov_742_6	589357982294654	614.4	111931895780085	326047068704041	456860121628285	52874844330955
EdGrieg1_114_length_10334_cov_742_7	594910162123847	633.3	10703093911575	324627660534304	428605312640998	480200140225484
EdGrieg1_114_length_10334_cov_742_8	671459364875288	640.9	104477403283631	252767305655297	413485731940779	55198898581818
EdGrieg1_114_length_10334_cov_742_9	695617253706568	710.7	109011933281474	28061474212824	410923844123797	501519631601325
EdGrieg1_1143_length_1657_cov_5_2	513871962914761	0	0	0	0	325743452951148
EdGrieg1_115_length_10330_cov_240_2	223091310796443	199.6	111473862446969	49487778489336	298985635981818	351844691168388
EdGrieg1_115_length_10330_cov_240_3	191018612421418	195.8	380282174819092	331533193931518	106029576702814	232823044897776
EdGrieg1_115_length_10330_cov_240_4	225572071996721	231.4	958549257877331	616203387973294	216501733435076	390474523729902
EdGrieg1_115_length_10330_cov_240_5	231892106483144	241	139871929100127	807598188003756	243601471614706	454161544979966
EdGrieg1_115_length_10330_cov_240_6	23088798885446	238.9	133390757436543	751385118424473	266110543763906	584458926160425
EdGrieg1_115_length_10330_cov_240_7	231951172226008	240	876790307916225	595137568311318	23841846158035	4146964727955
EdGrieg1_115_length_10330_cov_240_8	236440168683654	235.4	978359199534573	61687929662555	270405037792372	405508836943032
EdGrieg1_115_length_10330_cov_240_9	217361933738658	217.8	49788223309648	395744515895828	157859677046368	235955193483844
EdGrieg1_1153_length_1644_cov_5_2	437086497191866	0	619490083038628	17900314140577	119949660795083	216118252438743
EdGrieg1_116_length_10280_cov_51_1	484339091482878	50.5	180465133247482	229470987440877	691561624583997	143870025053424
EdGrieg1_116_length_10280_cov_51_2	326633558036624	56.8	24493332488348	204687670191494	102919770682201	156398619397699
EdGrieg1_116_length_10280_cov_51_3	128763319443009	39.5	69163033300431	638733676381824	268035661776667	359153037869215
EdGrieg1_116_length_10280_cov_51_4	389243245472216	54.8	176228324916164	123578631920787	414640802748435	133638339672266
EdGrieg1_116_length_10280_cov_51_5	438267812049141	52.7	275278033202378	2636043743798	90036288596803	154101710434582
EdGrieg1_116_length_10280_cov_51_6	506784073771109	48.9	448185616453455	346741138607276	128242476850052	218206351496122
EdGrieg1_116_length_10280_cov_51_7	424682691190475	46.8	325890716511633	337165766033651	983291046517718	192522733090358
EdGrieg1_116_length_10280_cov_51_8	48138580433969	51.3	767663866301472	601896654833877	176814685172011	398618110053681
EdGrieg1_116_length_10280_cov_51_9	570575076063976	52.4	989122982862786	680865315705775	244638073621577	515342847361175
EdGrieg1_117_length_9784_cov_708_1	424166 days, 4:37:00	641.6	116340466611321	363447347462201	473253241936946	557188352471054
EdGrieg1_117_length_9784_cov_708_2	678133793818893	687	137501606601254	422296460785281	540706415384057	647916256514178
EdGrieg1_117_length_9784_cov_708_3	667501960103415	664.5	140810897433013	418815531226163	539447684375714	66109216156624
EdGrieg1_117_length_9784_cov_708_4	674530783504204	651.7	113775479945875	350278393887415	46461982807972	557898306150563
EdGrieg1_117_length_9784_cov_708_5	634779538556889	641.5	133963299102937	395350235848679	537715078164229	647519517693276
EdGrieg1_117_length_9784_cov_708_6	622434798298362	639.7	111176140780444	359189122952989	453853975808358	548063359590307
EdGrieg1_117_length_9784_cov_708_7	57423715212153	588.9	112126559946659	312765463687213	435772675088507	550297625581703
EdGrieg1_117_length_9784_cov_708_8	705658429993408	739.5	145551542430758	382237607994915	569923783377724	677692549072405
EdGrieg1_1178_length_1627_cov_2_2	295328714318828	0	0	0	0	279805273688807
EdGrieg1_118_length_9615_cov_90_1	842277493237298	80.8	560174766400179	248283778262	666387004417128	14721098354523
EdGrieg1_118_length_9615_cov_90_2	777895833515793	86.7	395740799811738	198604492321191	30949974205151	116724737307495
EdGrieg1_118_length_9615_cov_90_3	8015221306613	76.7	262567608208424	139349833806758	300614581992615	102316853811579
EdGrieg1_118_length_9615_cov_90_4	938554654105236	78.6	636551824697178	260562785444649	596786583955783	146375743922279
EdGrieg1_118_length_9615_cov_90_5	965724895822568	94.6	784725607960022	309453511291159	654540124338601	190434634032979
EdGrieg1_118_length_9615_cov_90_6	830464344664545	83.6	579297658057749	249748247008554	543475623602413	155772189680485
EdGrieg1_118_length_9615_cov_90_7	849956039809588	83.5	588916358053173	250198852776725	592344003926336	146793363733755
EdGrieg1_1182_length_1624_cov_4_2	407553625759983	0	0	0	0	210898004795295
EdGrieg1_1188_length_1620_cov_3_1	3780207543281	8.7	0	0	0	350800641639698
EdGrieg1_1188_length_1620_cov_3_2	0	0	0	0	103660200687109	492791377541481
EdGrieg1_119_length_9372_cov_256_1	156287955617524	141.4	149089849929075	168639208737847	771528065114052	139485017032928
EdGrieg1_119_length_9372_cov_256_10	218484182853069	203.4	11921462577662	760059279461757	338524598243901	357900178434787
EdGrieg1_119_length_9372_cov_256_11	198519961765116	190	155502316592691	158387927511965	599748303975415	697425085164638
EdGrieg1_119_length_9372_cov_256_2	236794563140836	230.5	110076860780967	590068253419399	297652861972984	437456752520933
EdGrieg1_119_length_9372_cov_256_3	104191970411683	100.7	552960741403611	301342607464088	154897957026737	208601095832178
EdGrieg1_119_length_9372_cov_256_4	205312522194449	204.8	11439382494558	505804974771497	302095442002431	391309763352854
EdGrieg1_119_length_9372_cov_256_6	241697019798529	234.8	141990333265785	907182062769458	362662616403899	478383494045564
EdGrieg1_119_length_9372_cov_256_7	245122832884627	254.2	160471978256993	914617057944273	401905406664019	529124301139878
EdGrieg1_119_length_9372_cov_256_8	239157192855387	229.8	146925642430104	958438468898864	355998746359728	482977311971798
EdGrieg1_119_length_9372_cov_256_9	223445705253625	221.7	105874404949633	64538011146234	286398325898383	368758293533159
EdGrieg1_1194_length_1615_cov_4_1	472525942910125	0	0	0	0	279805273688807
EdGrieg1_1195_length_1613_cov_3_2	448899645764619	5.4	0	0	0	225514698196949
EdGrieg1_1197_length_1611_cov_4_1	419366774332736	0	0	0	0	304862462377357
EdGrieg1_1198_length_1611_cov_3_2	366207605755347	0	0	0	0	219250401024811
EdGrieg1_12_length_83255_cov_249_10	218366051367342	208.2	732509807984863	54928843139996	197102467306488	340360146352802
EdGrieg1_12_length_83255_cov_249_11	22492234882522	193	733425874651093	460744397954437	236641429568571	385045466180716
EdGrieg1_12_length_83255_cov_249_12	20814767785191	213.4	990268066195575	395969818779914	256484953700103	480053973291468
EdGrieg1_12_length_83255_cov_249_13	201473248908305	244.7	852858066260944	495778996429701	260039017723661	396321201090564
EdGrieg1_12_length_83255_cov_249_14	248371448742135	241.3	157952794924858	831367642274755	450181442984015	58195320729157
EdGrieg1_12_length_83255_cov_249_15	215944355909927	214.5	749228024643576	504115203140857	231162247532253	266859059533056
EdGrieg1_12_length_83255_cov_249_16	235199788083515	197.5	12571869910686	760059279461757	361033670393102	418872670910258
EdGrieg1_12_length_83255_cov_249_17	218897643053115	223.2	741899491313729	655631392688221	237381859573479	305697702000308
EdGrieg1_12_length_83255_cov_249_18	240988230884164	227.8	88228670791361	636367996098928	23841846158035	336810377955258
EdGrieg1_12_length_83255_cov_249_19	240220376226935	234.3	138566534100748	699227500758727	369918830451997	515969277078389
EdGrieg1_12_length_83255_cov_249_2	235199788083515	243.3	13546335826889	862346788836483	371399690461813	723108703570401
EdGrieg1_12_length_83255_cov_249_20	243587123570169	245.8	122042981608608	727165058385304	314386580083903	501352583676735
EdGrieg1_12_length_83255_cov_249_21	223150376539307	246.8	119913126609621	650224123470174	332601158204638	444556289316022
EdGrieg1_12_length_83255_cov_249_22	224272625653718	212.3	677431299677731	437763503777737	221980915471394	289410529352751
EdGrieg1_12_length_83255_cov_249_23	241519822569938	250.8	110408934947476	722208394935427	309351656050529	39068333363564
EdGrieg1_12_length_83255_cov_249_24	23779868076952	242.3	169186062419515	902338050761624	433151552871133	529541920951354
EdGrieg1_12_length_83255_cov_249_25	264673593772534	243.1	191435031575597	114893205739298	48053907318524	740022305935172
EdGrieg1_12_length_83255_cov_249_26	230947054597324	251.2	129966958271505	913603194965889	335414792223288	477965874234089
EdGrieg1_12_length_83255_cov_249_27	241697019798529	222.1	119855872442982	726939755501218	318088730108442	423675298742231
EdGrieg1_12_length_83255_cov_249_28	238330272455294	230.1	83510927460272	823707344215855	274551445819857	434533413840602
EdGrieg1_12_length_83255_cov_249_29	202477366536989	221.6	869576282919657	677823726770623	264333511752127	394859531750398
EdGrieg1_12_length_83255_cov_249_3	24187421702712	257.5	128089021605732	90132418778324	332453072203656	467316569041455
EdGrieg1_12_length_83255_cov_249_30	209269926966322	200	799382674619716	558863803973585	291433249931757	345162774184774
EdGrieg1_12_length_83255_cov_249_31	21127816222369	215.6	116638188277846	739218762683867	300910753994579	463140370926697
EdGrieg1_12_length_83255_cov_249_32	229352279540002	218.4	884004332912793	681879178684159	28328851987777	429521976102892
EdGrieg1_12_length_83255_cov_249_33	223741033967944	187	102908639117711	492286801726379	25056151366084	382748557217599
EdGrieg1_12_length_83255_cov_249_34	222559719110669	218	512081266423058	431680325907434	158748193052258	237834482635486
EdGrieg1_12_length_83255_cov_249_35	209624321423504	228.1	37845004148663	311368585805884	130463766864775	188555344881338
EdGrieg1_12_length_83255_cov_249_37	215412764224153	211.9	924769299560067	650449426354259	239010805584276	365417335041352
EdGrieg1_12_length_83255_cov_249_38	241992348512848	252.8	149559334095518	771099120781937	399832202650277	507616880848872
EdGrieg1_12_length_83255_cov_249_39	232896224111828	217.5	979618791200641	478430674355133	268183747777649	390265713824164
EdGrieg1_12_length_83255_cov_249_4	20625757408027	211.3	848506749596347	550752900146514	255892609696177	404255977508604
EdGrieg1_12_length_83255_cov_249_40	249848092313729	250.6	163712564088785	842069529268806	405015212684632	518057376135768
EdGrieg1_12_length_83255_cov_249_41	222382521882078	246.4	885149416245582	774816618369344	281659573866973	387551185049571
EdGrieg1_12_length_83255_cov_249_42	247249199627723	222.7	101568891618348	760284582345843	307426538037768	417619811475831
EdGrieg1_12_length_83255_cov_249_43	245359095856082	234.9	109378359947966	59479961398519	284325121884641	513254748303796
EdGrieg1_12_length_83255_cov_249_44	203894944365719	214.5	145620247430725	744175426133744	377323130501076	642716889861304
EdGrieg1_12_length_83255_cov_249_45	229529476768593	252.8	928662582891548	680189407053519	260483275726606	379198788820054
EdGrieg1_12_length_83255_cov_249_46	221969061682031	227	669644733014769	419063364398657	216797905437039	300059834545385
EdGrieg1_12_length_83255_cov_249_47	152212419359924	167.9	623268858036831	367469003943123	155490301030663	250154267074023
EdGrieg1_12_length_83255_cov_249_48	21222321410951	194.2	492042308099258	354964693876389	179332147188698	2263499378199
EdGrieg1_12_length_83255_cov_249_49	235258853826379	222.2	115309891611811	649548214817918	330379868189914	375440210516772
EdGrieg1_12_length_83255_cov_249_5	238684666912477	235.4	148586013262648	854348536451455	374953754485371	580282728045667
EdGrieg1_12_length_83255_cov_249_50	204249338822902	199.8	456773741449369	412078974992013	17015081512784	226767557631376
EdGrieg1_12_length_83255_cov_249_51	222146258910623	191.7	928433566224991	50253808295226	243305299612742	429104356291416
EdGrieg1_12_length_83255_cov_249_52	221496535739121	229.7	665178908016893	445761756162765	208949347385015	443094619975857
EdGrieg1_12_length_83255_cov_249_53	229234148054274	206.1	847361666263558	541177527572889	213095755412499	650234046467869
EdGrieg1_12_length_83255_cov_249_54	203068023965626	243.8	118561928276931	591194767839826	329639438185006	700139613939231
EdGrieg1_12_length_83255_cov_249_55	215235566995562	196.9	109206597448048	722095743493385	311128688062308	467316569041455
EdGrieg1_12_length_83255_cov_249_56	227048715568315	230.6	87930949124836	599193020224854	264481597753109	404882407225818
EdGrieg1_12_length_83255_cov_249_57	172826363619378	192.4	321768416513594	268223083503549	891477725909135	189808204315765
EdGrieg1_12_length_83255_cov_249_58	236203905712199	236.7	136883261601548	647407837419108	390947042591382	659421682320337
EdGrieg1_12_length_83255_cov_249_59	21629875036711	235.5	952823841213388	544669722276211	313498064078013	648772377127703
EdGrieg1_12_length_83255_cov_249_6	247721725570633	236.4	113786930779202	768958743383127	292914109941573	443094619975857
EdGrieg1_12_length_83255_cov_249_60	250261552513775	236.8	154116765760017	77718229865224	402201578665982	632485204480146
EdGrieg1_12_length_83255_cov_249_61	23088798885446	215.9	100080283285723	593109842354551	255300265692251	387968804861047
EdGrieg1_12_length_83255_cov_249_62	231892106483144	222.2	774190841298367	714998702644698	218426851447836	308621040680639
EdGrieg1_12_length_83255_cov_249_63	223091310796443	228	111130337447133	606064758189455	285657895893475	373143301553655
EdGrieg1_12_length_83255_cov_249_64	222087193167759	225	542654991408514	330181376627006	163338859082687	237834482635486
EdGrieg1_12_length_83255_cov_249_65	215294632738426	219.1	891790899575756	756679736200478	236937601570534	36061470720938
EdGrieg1_12_length_83255_cov_249_66	228348161911318	232.9	100114635785707	656081998456392	290100475922923	411773134115169
EdGrieg1_12_length_83255_cov_249_67	239393455826842	227.6	901295091237901	620258839886829	279142111850286	40968503505779
EdGrieg1_12_length_83255_cov_249_68	227166847054043	230.2	787244791292157	586238104389949	235900999563663	311961999172446
EdGrieg1_12_length_83255_cov_249_69	236026708483608	233.1	767549357968193	494765133451317	226423495500842	319687965684749
EdGrieg1_12_length_83255_cov_249_7	110984530841016	93.7	149891408262027	876428219091814	399832202650277	104822572680434
EdGrieg1_12_length_83255_cov_249_70	212636674309556	209.5	596588416382857	455675083062518	181701523204404	300059834545385
EdGrieg1_12_length_83255_cov_249_71	238743732655341	218.9	151998361594358	888481923390378	416121662758251	641881650238352
EdGrieg1_12_length_83255_cov_249_72	478432517196502	11.3	476354666440054	15771201885971	211762981403665	582579637008784
EdGrieg1_12_length_83255_cov_249_73	207143560223226	187.2	66953022468149	451056373938769	247451707640227	436621512897981
EdGrieg1_12_length_83255_cov_249_74	21364079193824	218.9	775221416297877	509297169474819	230866075530289	351427071356912
EdGrieg1_12_length_83255_cov_249_75	161544806732399	175.9	19775589157259	154670429924558	845571065604844	124868323631273
EdGrieg1_12_length_83255_cov_249_76	203894944365719	193.8	585710124721365	389661338025525	189105823253483	270408827930601
EdGrieg1_12_length_83255_cov_249_77	228761622111364	220.8	117245082444224	818750680765978	330231782188932	506781641225921
EdGrieg1_12_length_83255_cov_249_78	201414183165441	221.6	345471641502318	332659708351945	121134348802936	20630418686906
EdGrieg1_12_length_83255_cov_249_79	232187435197463	211.1	108130219115227	539825710268377	329787524185987	473580866213592
EdGrieg1_12_length_83255_cov_249_8	216535013338565	200.5	447498566453782	328942210764537	144828108959989	227811607160066
EdGrieg1_12_length_83255_cov_249_80	228525359139909	221.2	589717916386125	560553575604225	223609861482192	294421967090461
EdGrieg1_12_length_83255_cov_249_81	2158262244242	231.6	786786757959042	619132325466403	219019195451763	328875601537217
EdGrieg1_12_length_83255_cov_249_82	248194251513543	238.3	128066119939076	86392390902508	374953754485371	510957839340679
EdGrieg1_12_length_83255_cov_249_83	248371448742135	246.9	172758722417815	118644498759319	440259680918249	696798655447424
EdGrieg1_12_length_83255_cov_249_84	242760203170077	221.8	848621257929626	80140235869141	28610215389642	433280554406175
EdGrieg1_12_length_83255_cov_249_85	214172383624014	209.9	606665149711396	512338758409971	205987627365383	271244067553552
EdGrieg1_12_length_83255_cov_249_86	227934701711272	217.6	107225603282324	612147936059758	296023915962186	437456752520933
EdGrieg1_12_length_83255_cov_249_87	196984252450658	198	431467399794742	436524337915268	149714946992381	22238254961088
EdGrieg1_12_length_83255_cov_249_88	217480065224385	209.5	929693157891058	626116714873047	257817727708938	354559219942981
EdGrieg1_12_length_83255_cov_249_89	255459337885786	245.3	956144582878475	616316039415336	309944000054455	465019660078338
EdGrieg1_12_length_83255_cov_249_9	241106362369891	246.8	131799091603967	775830481347729	371399690461813	496549955844763
EdGrieg1_12_length_83255_cov_249_90	210451241823597	201.1	385664066483198	410389203361373	154749871025755	249945457168285
EdGrieg1_12_length_83255_cov_249_91	259653005629114	238.2	120520020775999	62622936631509	367105196433347	593855371918632
EdGrieg1_12_length_83255_cov_249_92	249021171913636	241.6	122237645775182	673655623415045	327862406173227	495088286504598
EdGrieg1_12_length_83255_cov_249_93	247485462599178	239.7	110202819947574	814019320200187	297949033974947	444973909127498
EdGrieg1_12_length_83255_cov_249_94	258589822257566	248.2	15621226825902	103290107208905	402793922669908	517013326607079
EdGrieg1_12_length_83255_cov_249_95	215708092938472	216.9	107935554948653	603361123580432	256484953700103	39068333363564
EdGrieg1_12_length_83255_cov_249_96	190664217964235	199.2	372152083156293	379860662567815	131056110868702	235955193483844
EdGrieg1_12_length_83255_cov_249_97	221614667224849	210.1	109836393281082	79205228900187	310536344058381	457711313377511
EdGrieg1_12_length_83255_cov_249_98	238153075226703	240.3	102004023284808	810301822612779	285509809892494	5969875205047
EdGrieg1_12_length_83255_cov_249_99	250734078456685	252.1	142539973265524	109936542289422	384431258548192	559401737471876
EdGrieg1_120_length_9306_cov_55_2	415232172332272	41.2	12149334160887	21854379756274	0	0
EdGrieg1_120_length_9306_cov_55_3	258117296314656	23	996222499526075	687173796460163	0	0
EdGrieg1_120_length_9306_cov_55_4	534544972917079	50.7	294858958193063	620709445655	0	279805273688807
EdGrieg1_120_length_9306_cov_55_5	595973345495395	48.5	305966266521112	737866945379356	0	227602797254328
EdGrieg1_120_length_9306_cov_55_6	573528363207164	52.3	337685074839356	782927522196415	0	279805273688807
EdGrieg1_120_length_9306_cov_55_7	490836323197892	49.7	293026824860601	851644901842432	0	261012382172394
EdGrieg1_120_length_9306_cov_55_8	522141166915688	56.7	258445308210385	659010935949501	0	0
EdGrieg1_120_length_9306_cov_55_9	523322481772964	49.7	295431499859457	539600407384292	0	0
EdGrieg1_1201_length_1610_cov_167_2	145124530216272	133	425741983130799	225415535527342	129279078856923	139693826938665
EdGrieg1_1202_length_1610_cov_107_2	898389948957875	82.7	398718016476988	369834684226019	114618564759746	294004347278985
EdGrieg1_1206_length_1607_cov_4_2	354394457182594	0	0	0	0	156607429303437
EdGrieg1_1209_length_1604_cov_52_1	455396877479633	37.9	433872074793598	404643979817198	119505402792138	206512996774798
EdGrieg1_1209_length_1604_cov_52_2	419957431761374	39.4	277224674868118	280502090686198	929980086164347	194819642053475
EdGrieg1_121_length_9284_cov_4_2	525685111487514	5.5	0	0	784855805202395	342448245410181
EdGrieg1_121_length_9284_cov_4_6	354394457182594	6.6	0	0	0	311126759549494
EdGrieg1_121_length_9284_cov_4_8	0	7.2	0	0	0	311126759549494
EdGrieg1_121_length_9284_cov_4_9	54931140863302	0	0	0	0	428060306762727
EdGrieg1_1211_length_1604_cov_4_2	425273348619113	0	0	0	0	267276679344532
EdGrieg1_1214_length_1602_cov_5_2	478432517196502	0	0	0	0	267276679344532
EdGrieg1_1215_length_1602_cov_4_2	496152240055631	0	0	0	858898805693187	0
EdGrieg1_1219_length_1600_cov_3_2	407553625759983	0	0	0	0	202545608565778
EdGrieg1_122_length_9191_cov_749_1	738617114511389	719.8	13736419660132	398729779109959	545874616818315	657939131989598
EdGrieg1_122_length_9191_cov_749_2	721015523137987	725.5	127699693272584	399191650022333	502944485133754	606655419140366
EdGrieg1_122_length_9191_cov_749_3	384458920300251	386	489523124767123	180332428421874	213984271418389	293106464684312
EdGrieg1_122_length_9191_cov_749_4	709497703279553	734.4	135371751602267	408868408893797	544882440611738	677609025110109
EdGrieg1_122_length_9191_cov_749_5	667738223074871	666.1	121035308275754	754975 days, 9:02:00	478969361574835	558858831716957
EdGrieg1_122_length_9191_cov_749_6	712037530222695	706.8	15317779742713	477191508492664	588079127098066	541332 days, 11:39:00
EdGrieg1_122_length_9191_cov_749_7	713396042308561	699.5	140616233266439	464123941215717	50433649354298	621313874523167
EdGrieg1_1226_length_1593_cov_3_3	0	0	0	0	858898805693187	154519330246057
EdGrieg1_123_length_9032_cov_4_2	460712794337372	0	0	0	91813320608582	367505434098731
EdGrieg1_123_length_9032_cov_4_3	348487882896217	0	0	0	0	24639568877074
EdGrieg1_123_length_9032_cov_4_4	496152240055631	0	0	574522354417513	0	258924283115015
EdGrieg1_123_length_9032_cov_4_5	419366774332736	0	0	0	0	261012382172394
EdGrieg1_123_length_9032_cov_4_6	407553625759983	0	0	0	962559006380296	32156725483639
EdGrieg1_123_length_9032_cov_4_7	372114180041724	0	0	0	873707405791345	375857830328248
EdGrieg1_123_length_9032_cov_4_8	324861585750711	0	0	0	0	304862462377357
EdGrieg1_1231_length_1591_cov_2_2	0	5.5	0	0	0	281893372746186
EdGrieg1_1232_length_1590_cov_2695_1	26427194672106	2606.2	750373107976365	557545782101686	223047134678462	222925455365799
EdGrieg1_1237_length_1587_cov_4_2	590657428637656	0	0	0	0	190017014221503
EdGrieg1_1237_length_1587_cov_4_3	342581308609841	0	0	0	0	329919651065906
EdGrieg1_1238_length_1587_cov_3_1	342581308609841	0	0	0	82928160549687	0
EdGrieg1_124_length_8846_cov_228_1	188183456763957	183.4	405932041473556	18407245629769	124688412826494	117142357118971
EdGrieg1_124_length_8846_cov_228_10	184698577934995	170.8	732509807984863	256732636415199	23190267753716	244725209524837
EdGrieg1_124_length_8846_cov_228_11	194444425507516	211.2	902325666237411	331420542489475	265073941757035	292125058127344
EdGrieg1_124_length_8846_cov_228_2	191727401335783	180.4	507729949758462	177763975543301	138904668920726	108372341077978
EdGrieg1_124_length_8846_cov_228_3	225926466453904	225.6	755525982973913	32139456414768	181701523204404	184796766578055
EdGrieg1_124_length_8846_cov_228_4	159182177017848	181.9	403756383141258	173933826513851	120690090799991	146793363733755
EdGrieg1_124_length_8846_cov_228_5	19716144967925	154.2	447155041453945	15771201885971	132833142880481	157442668926388
EdGrieg1_124_length_8846_cov_228_6	190605152221372	189.4	371350524823341	156134898671112	13372165888637	128835711840294
EdGrieg1_124_length_8846_cov_228_7	217066605024339	215.7	996107991192796	42131639323951	265814371761943	240757821315817
EdGrieg1_124_length_8846_cov_228_8	214231449366878	198.6	928090041225154	390337246677781	236049085564645	236790433106796
EdGrieg1_124_length_8846_cov_228_9	218897643053115	212.1	118527575776947	493413316146806	310092086055437	323028924176555
EdGrieg1_1249_length_1579_cov_3_2	307141862891581	0	0	0	0	294421967090461
EdGrieg1_1249_length_1579_cov_3_3	330768160037088	0	0	0	0	144078834959162
EdGrieg1_125_length_8759_cov_2633_1	198933421965163	1956.8	117989386610537	221337553325398	111790122140998	222299025648585
EdGrieg1_125_length_8759_cov_2633_11	207456608660404	2108.3	11022572161423	195968448577393	141155576135646	323634472903195
EdGrieg1_125_length_8759_cov_2633_12	243150037072978	2361.7	119031412443374	199764802174231	126021186835328	258527544294113
EdGrieg1_125_length_8759_cov_2633_13	240917351992727	2417	159017722424352	301489054338743	144354233756848	242637110467458
EdGrieg1_125_length_8759_cov_2633_14	239824635749748	2237.4	902325666237411	197049902421003	993508980585447	174502438225176
EdGrieg1_125_length_8759_cov_2633_16	400384 days, 13:19:01	2138.7	12810047243906	271275937582905	145909136767155	301584146857271
EdGrieg1_125_length_8759_cov_2633_2	245105113161768	2471.2	591092016385471	127093356912517	866303105742266	169470119496892
EdGrieg1_125_length_8759_cov_2633_3	242057320829998	2383.1	124653771607366	28391542938009	134165916889315	27750836472569
EdGrieg1_125_length_8759_cov_2633_4	273663399836399	2621.5	185847024911589	395598069021173	188172881447299	363412759946268
EdGrieg1_125_length_8759_cov_2633_5	470163313195574	71.2	113134233279513	682667738778457	152528581011031	252033556225664
EdGrieg1_125_length_8759_cov_2633_6	230846642834455	2328.4	795603899621514	203403443752208	106340557304875	213215794748986
EdGrieg1_125_length_8759_cov_2633_7	238164888375276	2336.6	133573970769789	258073188575506	149315114789731	297491472704808
EdGrieg1_125_length_8759_cov_2633_8	230905708577319	2302.8	123336925774659	209802045660231	123444490418248	217559040788334
EdGrieg1_125_length_8759_cov_2633_9	216653144824292	2230.6	854461182926848	148035259988246	963595608387167	172184648271485
EdGrieg1_1254_length_1576_cov_3_1	318955011464334	0	0	0	0	167047924590332
EdGrieg1_126_length_8648_cov_265_2	245890687541856	254.6	159681870757369	881722836867819	394056848611995	516804516701341
EdGrieg1_126_length_8648_cov_265_3	221850930196304	233.2	935304066221722	602347260602048	28047488585912	49989091433657
EdGrieg1_126_length_8648_cov_265_4	261838438115073	262.6	176445890749394	115095978334975	469284537110639	848394647013151
EdGrieg1_126_length_8648_cov_265_5	267390617944267	247.4	191664048242155	124029237688957	486018255221558	690534358275286
EdGrieg1_126_length_8648_cov_265_6	253096708171236	236.7	120645979942606	928360533873476	354221714347949	581535587480095
EdGrieg1_126_length_8648_cov_265_7	246126950513311	247.6	122123137441903	769747303477425	343707608278256	512001888869369
EdGrieg1_126_length_8648_cov_265_8	239688784541161	238.7	101042153285265	694608791634978	335710964225251	508243310566086
EdGrieg1_1261_length_1571_cov_3_1	496152240055631	0	0	0	0	233867094426465
EdGrieg1_1261_length_1571_cov_3_2	0	6.9	0	0	0	363329235983973
EdGrieg1_1265_length_1567_cov_651_1	617945801840716	613.7	234055033221988	130292657866529	656020984348417	625385667685057
EdGrieg1_127_length_8626_cov_55_10	221201207024802	174.3	332417691508528	326689181923684	141274044936431	176235560442801
EdGrieg1_127_length_8626_cov_55_2	401056394044969	33.7	328524408177047	226091444179598	770047205104236	186258435918221
EdGrieg1_127_length_8626_cov_55_3	526275768916152	50.1	776022974630829	562581301560993	181109179200477	389848094012688
EdGrieg1_127_length_8626_cov_55_4	489655008340617	49.4	552617216403775	68706114501812	131056110868702	272705736893718
EdGrieg1_127_length_8626_cov_55_5	522731824344326	47.6	629566816367168	566636753474528	164671633091521	310709139738018
EdGrieg1_127_length_8626_cov_55_6	456578192336908	49.6	498798299762711	394280047149274	157859677046368	296718876053578
EdGrieg1_127_length_8626_cov_55_7	467800683481024	49.5	648804216358016	672979714762789	170446987129803	362076376549545
EdGrieg1_127_length_8626_cov_55_8	578253622636266	57.2	940113416219434	726263846848963	233235451545995	403003118074177
EdGrieg1_127_length_8626_cov_55_9	509737360914297	49	715219049659755	395857167337871	174297223155324	313841288324087
EdGrieg1_128_length_8570_cov_273_2	252978576685508	248	16444541742177	779998584703306	410050136718006	633738063914573
EdGrieg1_128_length_8570_cov_273_3	240515704941254	246.9	11520683411186	642000568201061	321050450128074	572765571439102
EdGrieg1_128_length_8570_cov_273_4	275069164516557	278.8	169735702419253	104213849033655	425154908818128	759441627168799
EdGrieg1_128_length_8570_cov_273_5	233014355597555	231.6	901295091237901	551316157356728	232346935540105	415322902512714
EdGrieg1_128_length_8570_cov_273_6	259475808400522	246.8	106126323282847	682104481568244	276328477831636	438083182238147
EdGrieg1_128_length_8570_cov_273_7	278435911859791	218.2	146089731597169	843646649457403	364439648415678	475460155365233
EdGrieg1_128_length_8570_cov_273_8	258944216714749	262.2	160552134090289	92554424782241	429893660849538	582579637008784
EdGrieg1_129_length_8425_cov_31_10	0	0	239322416552816	232061970607858	130315680863794	818534830492629
EdGrieg1_129_length_8425_cov_31_12	288831482603814	24.4	62338336637011	443734030205997	216649819436057	735428488008938
EdGrieg1_129_length_8425_cov_31_13	270521102316047	18.8	151952558261046	856150959524138	574573683808546	958437467337032
EdGrieg1_129_length_8425_cov_31_2	304188575748393	28.4	658766441353277	509860426685033	266258629764888	224783863526866
EdGrieg1_129_length_8425_cov_31_3	974584757252133	14	242757666551182	796445695241533	0	385463085992192
EdGrieg1_129_length_8425_cov_31_4	259298611171931	30.6	37741946648712	114904470883503	207320401374218	267067869438794
EdGrieg1_129_length_8425_cov_31_5	257526638886018	25.7	507157408092067	209531682199328	170298901128822	268947158590435
EdGrieg1_129_length_8425_cov_31_6	313639094606596	31	633574608031928	58882908755693	247007449637282	183752717049366
EdGrieg1_129_length_8425_cov_31_7	2823342508888	30.7	708005024663187	589730299093271	240639751595074	217851374656367
EdGrieg1_129_length_8425_cov_31_8	330768160037088	34.1	628307224701101	541515481899017	21783450744391	195592238704705
EdGrieg1_129_length_8425_cov_31_9	286468852889263	37.7	302645524856025	239384314340631	11032407073128	496549955844763
EdGrieg1_1290_length_1547_cov_4_2	502058814342008	0	0	0	108102780716556	181664617991986
EdGrieg1_1293_length_1546_cov_10_2	111043596583879	0	0	856150959524138	0	0
EdGrieg1_1293_length_1546_cov_10_3	909612440101991	0	0	777294950094283	0	0
EdGrieg1_1296_length_1545_cov_6_2	0	0	61834499970584	0	116425213971721	0
EdGrieg1_1296_length_1545_cov_6_3	761948082942577	0	0	0	263370952745747	0
EdGrieg1_1296_length_1545_cov_6_4	466619368623749	10.1	0	0	230895692730486	313214858606873
EdGrieg1_1296_length_1545_cov_6_5	0	5.4	629795833033726	0	168122036914392	0
EdGrieg1_1299_length_1544_cov_4_2	466619368623749	0	0	0	0	169136023647712
EdGrieg1_13_length_82203_cov_684_1	585636840494236	592.2	108359235781784	31632524925576	441207431324531	492081423861972
EdGrieg1_13_length_82203_cov_684_10	617945801840716	612.1	121882669942018	313779326665596	488846697840307	612898835321929
EdGrieg1_13_length_82203_cov_684_11	617414210154942	617.8	129257006605176	365565194572602	501641328325116	631796131791211
EdGrieg1_13_length_82203_cov_684_12	672758811218291	695.3	138829903267289	398110196178724	526445733489531	678820122563389
EdGrieg1_13_length_82203_cov_684_13	598808501152856	644.9	121676554942116	319682262228631	451943666395696	552845106431705
EdGrieg1_13_length_82203_cov_684_14	668151683274917	669.9	127963062439125	340984649918896	469477048911916	570719234362871
EdGrieg1_13_length_82203_cov_684_15	647478673272599	658.2	145620247430725	409521787257644	494873798080257	614861648435866
EdGrieg1_13_length_82203_cov_684_16	656633863416483	628.8	121470439942214	332659708351945	455157132616996	535493003264884
EdGrieg1_13_length_82203_cov_684_17	597449989066989	630	970458124538332	299528919247201	371636628063383	436684155869703
EdGrieg1_13_length_82203_cov_684_18	604596943953505	559.1	934617016222049	254366956132303	366794215831285	418830908929111
EdGrieg1_13_length_82203_cov_684_19	633007566270976	594.9	811749574613833	201972770438267	298778315580444	390328356795885
EdGrieg1_13_length_82203_cov_684_2	6603550052169	672.7	123737704941135	31885990670172	481072182788774	577630842242796
EdGrieg1_13_length_82203_cov_684_20	643403137014999	650.7	117359590777503	261565383278828	470513650918787	564287889266143
EdGrieg1_13_length_82203_cov_684_21	598808501152856	579.7	879080474581802	209047280998545	361329842395065	41755716850411
EdGrieg1_13_length_82203_cov_684_22	570043484378202	583.9	124573615774071	290235175278683	455053472416309	5753965762514
EdGrieg1_13_length_82203_cov_684_23	597804383524172	634.9	104786575783484	253420684019145	419957090183674	520458690051754
EdGrieg1_13_length_82203_cov_684_24	612334556268658	628.8	133986200769593	369688237351363	520818465452231	638707739671136
EdGrieg1_13_length_82203_cov_684_25	656102271730709	647.1	121630751608804	354018421763231	472394343131253	587528431774773
EdGrieg1_13_length_82203_cov_684_26	324979717236439	351.2	609871383043204	189096710612792	248355032246214	272559569959701
EdGrieg1_13_length_82203_cov_684_27	6813824096764	703.2	134558742435987	405455070199905	541920720592106	645786395475651
EdGrieg1_13_length_82203_cov_684_28	568212446349425	538.9	985115191198026	291339159410701	395123067819062	444702456250039
EdGrieg1_13_length_82203_cov_684_29	641867427700541	624.8	112023502446708	298301018528936	412138149331846	469258501164817
EdGrieg1_13_length_82203_cov_684_3	657756112530894	618.7	109698983281147	282687528661825	447560320766641	540504441002594
EdGrieg1_13_length_82203_cov_684_30	661949780274222	657.8	12068033244259	298053185356443	499345995309901	594899421447321
EdGrieg1_13_length_82203_cov_684_31	587704141494468	584.9	125123255773809	367164845049608	514761748012084	593333347154287
EdGrieg1_13_length_82203_cov_684_32	691718914677559	633.2	132314379103722	379263609924989	51873045283839	608555589282581
EdGrieg1_13_length_82203_cov_684_33	547480370604244	559.3	10340102495081	279420636842588	383572359742499	41436237694632
EdGrieg1_13_length_82203_cov_684_34	65769704678803	675.8	131581525770737	34429660231495	513295696602366	588635124275184
EdGrieg1_13_length_82203_cov_684_35	507433796942611	472.1	949961132881416	296262027427964	395774646223381	460780818991858
EdGrieg1_13_length_82203_cov_684_36	490422862997846	504.4	867057099587522	250063671046274	345351362889152	406886982320902
EdGrieg1_13_length_82203_cov_684_37	519128814029636	530.3	783580524627234	206276055524296	305901252227658	355331816594211
EdGrieg1_13_length_82203_cov_684_38	698098014906846	681.7	122924695774855	317958695165379	497361642896748	589804459747316
EdGrieg1_13_length_82203_cov_684_39	155342903731704	24	469484166443323	95190468526039	279290197851267	383166177029075
EdGrieg1_13_length_82203_cov_684_4	596091476981123	663	106790471615864	277595683481497	437890304902544	573851382948939
EdGrieg1_13_length_82203_cov_684_40	560179505319953	583.6	10865695744831	276142479879147	440615087320605	501477869620178
EdGrieg1_13_length_82203_cov_684_41	634307012613979	643.3	141543750765998	383093758954439	523128607067543	620687444805954
EdGrieg1_13_length_82203_cov_684_42	811408 days, 8:06:00	632.9	129577629938357	350368515041049	501226687522367	612042714708404
EdGrieg1_13_length_82203_cov_684_43	635960853414165	656	122707129941626	338021916993175	47434907834421	58602500045346
EdGrieg1_13_length_82203_cov_684_44	60075767066736	625.8	128192079105683	399563399781074	492593273665141	570781877334592
EdGrieg1_13_length_82203_cov_684_45	592015940723523	612.4	110615049947378	311188343498615	424888354016361	54136056161612
EdGrieg1_13_length_82203_cov_684_46	634484209842571	637.2	127024094106239	321450889868701	505195392348674	622524971976447
EdGrieg1_13_length_82203_cov_684_47	521373312258459	556.1	102484958284579	288207449321915	370836963658082	38886668745572
EdGrieg1_13_length_82203_cov_684_48	664076147017317	646.1	134146512436184	38499756832496	505802544952698	614256099709226
EdGrieg1_13_length_82203_cov_684_49	5816203699795	568	11699316411101	295617 days, 20:33:00	422074719997711	482204715320568
EdGrieg1_13_length_82203_cov_684_5	641158638786176	656.1	133058683270034	39073152672493	50803864356752	607532420744465
EdGrieg1_13_length_82203_cov_684_50	658051441245213	649.4	142116292432392	43962225257144	556921832491541	656456581658859
EdGrieg1_13_length_82203_cov_684_51	601289262353134	634.4	131661681604032	40898106033584	472201831329977	590055031634202
EdGrieg1_13_length_82203_cov_684_52	588176667437378	601.9	121035308275754	327624188892638	482168019196037	583874258424359
EdGrieg1_13_length_82203_cov_684_53	681618672647856	690.2	138131402434288	373022720035826	548377270234903	678569550676504
EdGrieg1_13_length_82203_cov_684_54	562305872063049	526.1	816329907944988	23748050497011	34665451969779	389117259342606
EdGrieg1_13_length_82203_cov_684_55	590657428637656	606.2	111267747447068	321056609821552	459436818045364	567858538654261
EdGrieg1_13_length_82203_cov_684_56	608967808925424	559.9	122981949941495	397851097862026	44966314198058	559819357283351
EdGrieg1_13_length_82203_cov_684_57	700637841849988	712	127596635772633	361633659245314	521025785853605	62022806301333
EdGrieg1_13_length_82203_cov_684_58	58380580246546	614.5	117794722443962	362613726791085	448804243174886	534636882651359
EdGrieg1_13_length_82203_cov_684_59	623202652955591	644.2	128134824939043	386597218801965	495036692681337	598365665882571
EdGrieg1_13_length_82203_cov_684_6	639386666500263	642.4	116065646611452	327984673507175	475918789954615	5896582928133
EdGrieg1_13_length_82203_cov_684_60	611743898840021	623.7	119500896609817	344949980678798	463420331471769	574143716816972
EdGrieg1_13_length_82203_cov_684_61	587763207237332	567.7	10421403411709	31548036344044	399521222048215	470991623382442
EdGrieg1_13_length_82203_cov_684_62	621489746412542	593.6	131100590770966	398369294495422	1461485 days, 14:29:00	60579929852684
EdGrieg1_13_length_82203_cov_684_63	661831648788494	669.3	138360419100846	433933354748287	530784653318291	688216568321596
EdGrieg1_13_length_82203_cov_684_64	595973345495395	580.3	100629923285461	319761118238061	433166361471231	536662338737017
EdGrieg1_13_length_82203_cov_684_65	559943242348498	557.4	990840607861969	271140755852454	372673230070254	461323724746777
EdGrieg1_13_length_82203_cov_684_66	594673899152392	603.6	107580579115488	33618569848788	431522606860336	537664626284559
EdGrieg1_13_length_82203_cov_684_67	593138189837935	615	111347903280363	361160523188735	458533493439377	572682047476807
EdGrieg1_13_length_82203_cov_684_68	710560886651101	724.8	149616588262157	530847390337578	57292992919765	682662224828967
EdGrieg1_13_length_82203_cov_684_69	634425144099707	618.1	142425464932245	478565856085584	544778780411051	680386196856424
EdGrieg1_13_length_82203_cov_684_7	516766184315086	537.8	895455166240679	251697116955892	301814078600566	348963114469204
EdGrieg1_13_length_82203_cov_684_70	648955316844193	636.6	131421214104147	416145692049752	503507211937484	606154275366595
EdGrieg1_13_length_82203_cov_684_71	608199954268195	596.8	129852449938226	397535673824307	500338171516478	604525558101839
EdGrieg1_13_length_82203_cov_684_72	626510334555962	628.7	127218758272813	372774886863332	492237867262785	566814489125572
EdGrieg1_13_length_82203_cov_684_73	628164175356148	632.6	122924695774855	338551378770775	485944212221068	585147998849361
EdGrieg1_13_length_82203_cov_684_74	662126977502813	649	124642320774038	335881539594364	497287599896257	606091632394873
EdGrieg1_13_length_82203_cov_684_75	62397050761282	578.4	982252482866054	272593959454804	36515046122039	452595470686932
EdGrieg1_13_length_82203_cov_684_76	606191719010827	618.3	133173191603313	393671729362244	450270294584604	51724301750339
EdGrieg1_13_length_82203_cov_684_77	666379710989004	679.6	121390284108919	33418050281952	494414731477214	591746391870679
EdGrieg1_13_length_82203_cov_684_78	514403554600535	492.2	646972083025555	211581938444505	259505908120128	284649663501926
EdGrieg1_13_length_82203_cov_684_79	549075145661565	570.2	89442459124117	247630399898153	306700916632958	353723980320029
EdGrieg1_13_length_82203_cov_684_8	653739642016158	675.8	119145920776653	338799211943269	465597195686198	572055617759593
EdGrieg1_13_length_82203_cov_684_80	573469297464301	588.2	952022282880436	258985665256052	386252716360265	445224481014383
EdGrieg1_13_length_82203_cov_684_81	555040785690806	576.5	110958574947215	330733368693015	463509183072358	566668322191555
EdGrieg1_13_length_82203_cov_684_82	689238153477281	652	106206479116142	231205819648334	36297359700596	433468483321339
EdGrieg1_13_length_82203_cov_684_83	609971926554108	628.7	125191960773777	35847941886812	483337898603792	569696065824755
EdGrieg1_13_length_82203_cov_684_84	60028514472445	583.4	112767806613021	330361618934274	430648899454544	466335162484487
EdGrieg1_13_length_82203_cov_684_85	526275768916152	500.3	87026333291933	241130411692292	309173952849351	754175 days, 20:29:00
EdGrieg1_13_length_82203_cov_684_86	444351583564109	523.8	645139949693093	195134827906278	269531330386581	328792077574922
EdGrieg1_13_length_82203_cov_684_87	560947359977182	586.8	929922174557616	246616536919769	358708720177691	485503911831227
EdGrieg1_13_length_82203_cov_684_88	671754693589607	653.7	129428769105095	344330397747563	501996734727471	612690025416192
EdGrieg1_13_length_82203_cov_684_89	636433379357075	662.1	136745851601614	40652525889931	52677152269169	624174570231777
EdGrieg1_13_length_82203_cov_684_9	581502238493773	559.1	109275302448015	318183998049464	442836377335329	514465845757076
EdGrieg1_13_length_82203_cov_684_90	600167013238723	617.9	138188656600927	428559880962852	516124139221115	610518402396517
EdGrieg1_13_length_82203_cov_684_91	675239572418569	662.1	141188774932833	406345016592042	558758098903712	653554123969102
EdGrieg1_13_length_82203_cov_684_92	524917256830285	579.1	100847489118691	264505585916141	1018547 days, 8:26:00	440025114361509
EdGrieg1_13_length_82203_cov_684_93	614638120240345	661.5	12127577577564	34131133910082	474393504144504	573893144930087
EdGrieg1_13_length_82203_cov_684_94	717235315594706	694.6	13026467993803	333121579264319	512807012799127	628079315469076
EdGrieg1_13_length_82203_cov_684_95	499459921656002	558.4	781519374628214	228513450183515	273174246010728	356125294236015
EdGrieg1_130_length_8281_cov_52_2	0	0	563380999731987	0	109583640726372	256836184057636
EdGrieg1_130_length_8281_cov_52_3	539860889774818	56.2	425398458130962	270250809460317	580497123847809	133847149578004
EdGrieg1_130_length_8281_cov_52_4	461894109194647	51.6	379366108152861	184185107739732	635288944210995	206930616586274
EdGrieg1_130_length_8281_cov_52_5	489064350911979	45	296691091525524	159627093374435	454624023013463	129670951463246
EdGrieg1_130_length_8281_cov_52_6	440630441763692	46.3	166266099920904	101048343512257	251746201668693	697425085164638
EdGrieg1_130_length_8281_cov_52_7	450080960621894	58	20874869156736	114115910789204	376138442493223	793477641804079
EdGrieg1_1304_length_1542_cov_5_2	691069191506058	5.9	644681916359977	122902723268531	0	165586255250167
EdGrieg1_1304_length_1542_cov_5_3	0	0	0	630848075438838	0	981406556968203
EdGrieg1_1304_length_1542_cov_5_4	531591685773891	0	446582499787551	132252792958071	0	189390584504289
EdGrieg1_1307_length_1541_cov_545_2	50961922942857	486.4	638154941363082	346279267694901	236759898369356	231820757350234
EdGrieg1_1309_length_1541_cov_3_1	307141862891581	0	0	563257210213248	0	277717174631428
EdGrieg1_131_length_8279_cov_230_4	217066605024339	214.7	765373699635895	668361005639041	128834820853978	275420265668311
EdGrieg1_131_length_8279_cov_230_5	175956847991158	178.4	316959066515882	280502090686198	583458843867441	137396917975548
EdGrieg1_131_length_8279_cov_230_6	220610549596165	198.8	102645269951169	577901897678793	170743159131766	324281783610983
EdGrieg1_131_length_8279_cov_230_7	217657262452976	229.9	701134524666455	578803109215134	124244154823549	245351639242051
EdGrieg1_131_length_8279_cov_230_8	203008958222762	188.3	640559616361939	522026782425639	114470478758764	247648548205168
EdGrieg1_131_length_8279_cov_230_9	195507608879064	215.2	893852049574775	65258980375307	151640065005142	331798940217548
EdGrieg1_1311_length_1540_cov_4_2	0	0	0	0	158452021050295	22133850008219
EdGrieg1_1312_length_1540_cov_2_2	366207605755347	0	0	630848075438838	0	196281311393641
EdGrieg1_132_length_8257_cov_250_10	247839857056361	240.6	115516006611713	791038426023486	331564556197766	471075147344737
EdGrieg1_132_length_8257_cov_250_11	194798819964699	214.1	820795732942863	638057767729568	252782803675564	439544851578312
EdGrieg1_132_length_8257_cov_250_2	2409291651413	253.4	108118768281899	66025010181197	27395910181593	406344076565983
EdGrieg1_132_length_8257_cov_250_3	237562417798065	225.7	817589499611055	614288313458569	271885897802188	301103884074074
EdGrieg1_132_length_8257_cov_250_4	201177920193986	174	76789288296803	341897126599442	215761303430168	313006048701135
EdGrieg1_132_length_8257_cov_250_5	177315360077024	207.4	503722158093702	257859150835625	165708235098392	270200018024863
EdGrieg1_132_length_8257_cov_250_6	230238265682958	228.1	714073966326966	526983445875515	218723023449799	372725681742179
EdGrieg1_132_length_8257_cov_250_7	204426536051493	238.3	941258499552223	538023287195695	258558157713846	384419036463502
EdGrieg1_132_length_8257_cov_250_8	238034943740976	234.6	794115291288889	604712940884943	264037339750164	382957367123337
EdGrieg1_132_length_8257_cov_250_9	220787746824756	207.7	105794249116338	627130577851431	295283485957278	431401265254533
EdGrieg1_1321_length_1533_cov_52_2	0	0	230161749890507	0	0	146166934016541
EdGrieg1_1326_length_1529_cov_2_2	313048437177958	0	0	687173796460163	0	0
EdGrieg1_133_length_8243_cov_51_1	369751550327173	45.5	495248541431066	423682073522406	141422130937413	279805273688807
EdGrieg1_133_length_8243_cov_51_2	50914670348566	52.7	151906754927735	982883831822119	416714006762177	107370053530436
EdGrieg1_133_length_8243_cov_51_3	569393761206701	49	122741482441609	721532486283171	294246883950407	891409487595161
EdGrieg1_133_length_8243_cov_51_4	479613832053777	52.5	137249688268041	776506389999984	375546098489297	102128924896414
EdGrieg1_133_length_8243_cov_51_5	513281305486123	43.4	116443524111272	733022933371522	310980602061326	783663576234397
EdGrieg1_133_length_8243_cov_51_6	453034247765082	50.4	106343889116077	703846209882475	265814371761943	675082425250681
EdGrieg1_133_length_8243_cov_51_7	582388224636729	54.2	148219586596155	105329098309877	427672370834814	105219311501336
EdGrieg1_133_length_8243_cov_51_8	365616948326709	34.7	756442049640144	495891647871744	209541691388941	480471593102943
EdGrieg1_1335_length_1521_cov_3_2	336674734323464	0	0	0	0	317391056721632
EdGrieg1_134_length_8228_cov_261_1	252624182228326	256.9	104557559116926	746541106416639	268035661776667	330128460971644
EdGrieg1_134_length_8228_cov_261_2	194621622736108	190.7	429520758129001	318803580980699	122170950809807	0
EdGrieg1_134_length_8228_cov_261_4	11748176255603	120.7	705371332997773	461870912374864	263593081747219	196281311393641
EdGrieg1_134_length_8228_cov_261_5	257940099086065	262.7	141429242432719	720856577630915	348446360309667	485691840746391
EdGrieg1_134_length_8228_cov_261_6	14760529141655	115.2	129737941604948	706324541607414	599748303975415	624341618156367
EdGrieg1_134_length_8228_cov_261_7	161072280789489	147.1	150807474928258	102287509374726	815953865408528	770508552172908
EdGrieg1_134_length_8228_cov_261_8	205903179623087	200.3	632200508032582	335926600171181	165708235098392	195446071770689
EdGrieg1_1347_length_1512_cov_1403_2	120275572193486	1230.1	162477019172706	435938550416646	328188195375386	636556997642035
EdGrieg1_1347_length_1512_cov_1403_3	113979164004209	1121.8	166771081670663	471243512352812	294054372149131	564642866105897
EdGrieg1_135_length_8141_cov_26_1	137032523443936	27.1	169117357419547	375579907770194	464990043082174	153057660905892
EdGrieg1_135_length_8141_cov_26_2	318364354035697	29.1	602359636380111	141163522023644	127650132846125	239922581692865
EdGrieg1_135_length_8141_cov_26_3	247485462599178	28.4	336322425673337	996514656309279	136239120903057	333678229369189
EdGrieg1_135_length_8141_cov_26_4	256935981457381	31.8	267697581539317	776956995768155	107066178709685	216953492061694
EdGrieg1_135_length_8141_cov_26_5	186057090020862	18.1	150807474928258	53779798431161	565688523749651	171015312799353
EdGrieg1_135_length_8141_cov_26_6	233900341740512	27.4	279984325700139	644816854252127	105141060696925	30757699115195
EdGrieg1_135_length_8141_cov_26_7	220315220881846	29.7	620291641371581	198041235110978	355406402355801	737098967254842
EdGrieg1_136_length_8047_cov_255_1	195980134821974	227.6	12046276660936	474262570999555	397907084637516	783037146517183
EdGrieg1_136_length_8047_cov_255_10	247780791313497	230.4	115355694945123	72829157280573	32815857817519	501561393582473
EdGrieg1_136_length_8047_cov_255_11	235081656597787	210.1	108095866615243	690553339721443	328899008180098	439127231766836
EdGrieg1_136_length_8047_cov_255_12	248784908942181	229	130253229104702	749244741025663	360441326389175	542488135107104
EdGrieg1_136_length_8047_cov_255_2	227875635968408	245.8	635292233031111	506593534865796	228200527512621	360405897303642
EdGrieg1_136_length_8047_cov_255_3	223327573767898	171.4	693004433003656	370510592878275	213540013415444	338272047295423
EdGrieg1_136_length_8047_cov_255_4	232896224111828	208.3	857552907925377	528560566064112	283436605878752	366461384570042
EdGrieg1_136_length_8047_cov_255_5	182690342677627	159.3	369174866491042	338517583338162	131352282870665	207974666114964
EdGrieg1_136_length_8047_cov_255_6	224981414568083	216.6	127642439105944	708464919006224	342967178273348	531421210102995
EdGrieg1_136_length_8047_cov_255_7	170522799647691	213.5	618115983039282	265406797452483	181701523204404	253495225565829
EdGrieg1_136_length_8047_cov_255_8	206080376851678	207	969885582871938	491610893074123	241972525603908	477965874234089
EdGrieg1_136_length_8047_cov_255_9	221555601481985	213.3	110317328280853	521801479541553	306834194033842	519519045475934
EdGrieg1_1361_length_1498_cov_4_2	502058814342008	0	0	0	0	338272047295423
EdGrieg1_1367_length_1496_cov_4_1	720602062937941	0	0	0	0	129462141557508
EdGrieg1_1368_length_1496_cov_4_2	36030103146897	0	0	0	74043000490792	0
EdGrieg1_137_length_7997_cov_543_10	420016497504237	399.3	541509908075725	198131356264612	19274873887763	244224065751066
EdGrieg1_137_length_7997_cov_543_11	418539853932643	380.3	400893674809286	187406938982152	168255314315276	189202655589125
EdGrieg1_137_length_7997_cov_543_2	477192136596363	484.4	752892291308499	253578396038004	297786139373867	384711370331535
EdGrieg1_137_length_7997_cov_543_3	471462759538577	504.9	785298149626417	285548875289708	284028949882678	39569477137335
EdGrieg1_137_length_7997_cov_543_6	515289540743491	534.7	622123774704042	281369506789926	266391907165771	334972850784764
EdGrieg1_137_length_7997_cov_543_7	486583589711701	444.5	666323991349682	256056727762943	568269 days, 11:43:00	317975724457698
EdGrieg1_137_length_7997_cov_543_8	55698995520531	585	10518735494996	382845925781945	386504462561934	495422382353778
EdGrieg1_137_length_7997_cov_543_9	536080682231537	559.7	930265699557452	299596510112427	354340183148734	456437572952509
EdGrieg1_1374_length_1494_cov_5_2	407553625759983	0	0	0	0	242219490655982
EdGrieg1_1378_length_1492_cov_3_1	478432517196502	0	0	0	0	279805273688807
EdGrieg1_1378_length_1492_cov_3_2	36030103146897	0	0	0	0	267276679344532
EdGrieg1_138_length_7963_cov_47_2	462484766623285	40.5	83820099960125	582070001034371	182590039210293	295257206713412
EdGrieg1_138_length_7963_cov_47_4	494970925198356	49.9	674110558012644	639972842244293	163042687080724	29546601661915
EdGrieg1_138_length_7963_cov_47_5	494970925198356	47.4	83613984960223	586350755831992	185403673228943	416158142135666
EdGrieg1_138_length_7963_cov_47_6	242169545741439	21	270354174871387	185536925044244	503492403337385	175400320819849
EdGrieg1_138_length_7963_cov_47_7	414641514903635	40.8	191114408242416	166386179896994	618999484103021	116724737307495
EdGrieg1_1380_length_1492_cov_2_1	301235288605205	0	0	0	0	252659985942878
EdGrieg1_1385_length_1488_cov_2_1	372114180041724	0	0	0	0	250571886885499
EdGrieg1_1387_length_1486_cov_50_1	463075424051923	37.9	5741447830602	413994049506738	146160882968823	35163588126265
EdGrieg1_1388_length_1486_cov_3_2	372114180041724	0	0	0	0	273540976516669
EdGrieg1_139_length_7957_cov_247_2	223800099710808	227.5	955228516212244	595250219753361	274551445819857	44580914875045
EdGrieg1_139_length_7957_cov_247_3	257408507400291	252.7	133551069103134	73167111606701	367549454436291	569424612947295
EdGrieg1_139_length_7957_cov_247_4	195094148679018	200.9	484713774769411	291429280564335	159192451055203	277090744914214
EdGrieg1_139_length_7957_cov_247_6	23088798885446	216.2	848277732929789	437650852335694	280030627856175	373560921365131
EdGrieg1_139_length_7957_cov_247_7	229352279540002	220.6	911257316233162	519435799258658	278105509843415	38462784636924
EdGrieg1_1394_length_1483_cov_350_2	124215257242499	138.9	965305249540783	570016296735807	473875203141069	561698646434993
EdGrieg1_14_length_81572_cov_792_10	733360263396514	712.2	144933197431052	428582411251261	534442377542536	656477462649432
EdGrieg1_14_length_81572_cov_792_100	60483320692496	657.3	114084652445727	358918759492086	460858443654787	563661459548929
EdGrieg1_14_length_81572_cov_792_101	654094036473341	659.2	499388 days, 2:18:01	341705619147969	433936408676335	554223251809575
EdGrieg1_14_length_81572_cov_792_11	594201373209482	574.4	930952749557126	263514253226166	340286821655582	405822051801639
EdGrieg1_14_length_81572_cov_792_12	125219374871183	13.9	102599466617858	186325485138543	467063247095916	694292936578569
EdGrieg1_14_length_81572_cov_792_13	638677877585898	689.8	139997888266733	416314669212816	507194553361925	641213458539991
EdGrieg1_14_length_81572_cov_792_14	648305593672692	633.3	121962825775313	394561675754381	475681852353044	618515821786279
EdGrieg1_14_length_81572_cov_792_15	579966529179315	549.2	83018541627173	359741115018998	322101860735043	333845277293779
EdGrieg1_14_length_81572_cov_792_16	443938123364063	445.4	642048224694564	238753466265192	230392200327148	254288703207633
EdGrieg1_14_length_81572_cov_792_17	737435799654114	759.1	149650940762141	453816334268814	555485398282019	689427665774875
EdGrieg1_14_length_81572_cov_792_18	640686112843266	700.6	112996823279578	362568666214268	407814038103184	455414404414394
EdGrieg1_14_length_81572_cov_792_19	612807082211569	596	111657075780216	364416149863767	434128920477611	543970685437844
EdGrieg1_14_length_81572_cov_792_2	60123019661027	582.3	824001966274671	253319297721306	314475431684492	322673947336801
EdGrieg1_14_length_81572_cov_792_20	5775448337219	589.5	63838395802964	216020405260985	265562625560274	317996605448272
EdGrieg1_14_length_81572_cov_792_21	688411233077189	672.2	13795963993437	395553008444356	540958161585726	683685393367083
EdGrieg1_14_length_81572_cov_792_22	661240991359856	646	136070252435268	41878173579355	510896703386465	635429424151051
EdGrieg1_14_length_81572_cov_792_23	654980022616297	667.3	144108737431444	470511277979535	546600238223125	696840417428572
EdGrieg1_14_length_81572_cov_792_24	649191579815648	667.9	129657785771652	395609334165377	500708386518932	610685450321108
EdGrieg1_14_length_81572_cov_792_25	596918397381216	582.5	904272307903151	337424864350349	360930010192415	405153860103277
EdGrieg1_14_length_81572_cov_792_26	63572459044271	643.9	104740772450173	32062853434179	374331793281248	471764220033672
EdGrieg1_14_length_81572_cov_792_27	658996493131033	661.4	121596399108821	373124106333664	456060457222984	514277916841912
EdGrieg1_14_length_81572_cov_792_28	75415140488456	773.2	126875233272976	389154406536333	496473126890858	627348480798993
EdGrieg1_14_length_81572_cov_792_29	706012824450591	710.9	154987029092936	472854427974022	557025492692228	698260324787589
EdGrieg1_14_length_81572_cov_792_3	673821994589838	698.4	130745614937801	412642232202226	498102072901656	594941183428469
EdGrieg1_14_length_81572_cov_792_30	69095106002033	723.3	157116884091923	461318920308855	578038896231515	699680232146607
EdGrieg1_14_length_81572_cov_792_31	618713656497945	637.6	110374582447492	311300994940658	43880843810863	539021890671855
EdGrieg1_14_length_81572_cov_792_32	167321436384475	1698.4	18404924407911	72131844854329	583236714865968	720477698758104
EdGrieg1_14_length_81572_cov_792_33	142141710201652	1432.4	1184711 days, 3:39:00	756758592209908	506483740557213	619476347352674
EdGrieg1_14_length_81572_cov_792_37	116554430393069	1161.5	150086072428601	474420283018415	521781024458611	689740880633482
EdGrieg1_14_length_81572_cov_792_38	582388224636729	586.9	904272307903151	229876532632231	301355011997523	395172746609005
EdGrieg1_14_length_81572_cov_792_39	616941684212032	642.8	923395199560721	293242968781221	353525710143335	445328885967252
EdGrieg1_14_length_81572_cov_792_4	541514730575003	552.1	811406049613997	265508183750321	336466202830257	396947630807777
EdGrieg1_14_length_81572_cov_792_40	582683553351048	592.1	11206930578002	495733935852884	385097645552609	396759701892613
EdGrieg1_14_length_81572_cov_792_41	728812201196004	723.4	159716223257353	452926387876677	597971271963636	741066355463862
EdGrieg1_14_length_81572_cov_792_42	714222962708654	712.9	155135889926198	379500177953278	556107359486142	678277216808471
EdGrieg1_14_length_81572_cov_792_43	736845142225476	729.5	148265389929467	372538318835043	551013201052376	672284372513793
EdGrieg1_14_length_81572_cov_792_45	313993489063778	285.6	47280490810841	121370663656751	219093238452253	20916488257767
EdGrieg1_14_length_81572_cov_792_46	609085940411151	653.7	12544387910699	393840706525308	464071909876088	591558462955515
EdGrieg1_14_length_81572_cov_792_47	566794868520695	586.1	137066474934795	381020972420854	44556115975339	563703221530077
EdGrieg1_14_length_81572_cov_792_48	694140610134974	681.5	137490155767926	388388376730443	533820416338414	624571309052679
EdGrieg1_14_length_81572_cov_792_49	670278050018012	678.6	126428650773188	359110266943559	486936388427644	566856251106719
EdGrieg1_14_length_81572_cov_792_5	786873826431086	735	113970144112449	292713507003621	462250452064014	56961254186246
EdGrieg1_14_length_81572_cov_792_50	645411372272367	642.8	143284277431837	376582505604374	486388470224012	553763870016952
EdGrieg1_14_length_81572_cov_792_51	759703584713754	740.5	146376002430366	362118060446097	532665345530757	647728327599014
EdGrieg1_14_length_81572_cov_792_52	670041787046557	670.8	143581999098362	364089460681844	536041706353138	644867631890404
EdGrieg1_14_length_81572_cov_792_53	811327043976685	806.9	186900501577754	470331035672267	656331964950478	769422740663071
EdGrieg1_14_length_81572_cov_792_54	633125697756704	632.2	15577713659256	418398720890605	548347653034707	660068993028125
EdGrieg1_14_length_81572_cov_792_55	75367887894165	766.8	150647163261667	33893439367372	507594385564575	624404261128089
EdGrieg1_14_length_81572_cov_792_56	67494424370425	686	136722949934958	327387620864348	515768732818759	618139963955951
EdGrieg1_14_length_81572_cov_792_57	814103133891282	794.3	1823201682466	520325745650795	665024613208097	814149822472132
EdGrieg1_14_length_81572_cov_792_58	743696768397673	716.3	172426648251306	459662944110828	610055089643733	731732552677377
EdGrieg1_14_length_81572_cov_792_59	625624348413006	630	118367264110357	305398059377623	445072475950151	54048356001202
EdGrieg1_14_length_81572_cov_792_6	625683414155869	647.7	124516361607432	337740288388068	483249047003203	616970628483819
EdGrieg1_14_length_81572_cov_792_60	505898087628153	529.3	710867732995158	20483411706615	277794529241353	338877596022063
EdGrieg1_14_length_81572_cov_792_61	603651892067685	596.7	956946141211427	269034173886256	350223392321446	450966753422176
EdGrieg1_14_length_81572_cov_792_62	56106549146291	542.7	126130929106663	1213710 days, 8:31:00	434602795680753	578549605828042
EdGrieg1_14_length_81572_cov_792_63	577131373521854	610.4	131696034104016	360608531122726	481057374188675	591182605125186
EdGrieg1_14_length_81572_cov_792_64	534013381231305	588.7	12181396494205	319952625689534	417424819566889	515468133304618
EdGrieg1_14_length_81572_cov_792_65	576422584607489	596	115596162445008	316978627619608	421304672792606	531859710905044
EdGrieg1_14_length_81572_cov_792_66	721133654623715	746	130390639104637	339137166269397	506617017958097	582245541159603
EdGrieg1_14_length_81572_cov_792_67	694967530535066	653.7	155490865759363	506064073088195	538292613568058	628977198063749
EdGrieg1_14_length_81572_cov_792_68	764310712657127	739.8	182675144079764	553760693649053	630046699776247	741818071124518
EdGrieg1_14_length_81572_cov_792_69	749721474169777	747.7	174419093250358	561747680889877	618244245498015	730584098195819
EdGrieg1_14_length_81572_cov_792_7	637732825700078	668.3	142162095765704	415604965127948	512466414996869	635429424151051
EdGrieg1_14_length_81572_cov_792_70	68043735779058	692.6	158525336591253	494066694510653	580334229246729	666583862087148
EdGrieg1_14_length_81572_cov_792_71	676302755790117	655.8	149742547428764	43296455234672	537344863161775	657458869206401
EdGrieg1_14_length_81572_cov_792_72	733064934682195	726.5	14516221409761	458592755411423	550524517249136	666040956332229
EdGrieg1_14_length_81572_cov_792_73	787464483859723	812.4	183213333246175	574657536147965	640531188645743	759775723017979
EdGrieg1_14_length_81572_cov_792_74	586404695151465	670.2	952136791213715	213587134112864	325878053760074	436057726152489
EdGrieg1_14_length_81572_cov_792_75	77517880934406	775.3	190198341576185	561511112861587	681373307716464	828996206770098
EdGrieg1_14_length_81572_cov_792_76	663780818302998	702.6	147440929929859	429652599950666	55853596990224	660465731849027
EdGrieg1_14_length_81572_cov_792_77	69142358596324	701	129142498271897	410006188458428	471402166924676	555476111244003
EdGrieg1_14_length_81572_cov_792_78	606546113468009	651	114107554112383	312179676188591	390176995386277	495317977400909
EdGrieg1_14_length_81572_cov_792_79	721665246309489	751.6	114897661612007	340646695592768	458785239641045	536202956944393
EdGrieg1_14_length_81572_cov_792_8	680614555019171	667	110351680780837	362264507320753	467700016900137	577693485214517
EdGrieg1_14_length_81572_cov_792_80	602529642953273	623.6	963931149541437	283667596207596	388992307378425	460446723142677
EdGrieg1_14_length_81572_cov_792_81	668387946246372	717.4	140730741599718	421552961267799	522802817865384	625490072637926
EdGrieg1_14_length_81572_cov_792_82	733596526367969	751.4	153647281593573	491881256535026	588360490499931	686984589877742
EdGrieg1_14_length_81572_cov_792_83	715404277565929	765.1	140662036599751	424526959337725	545637679216744	633842468867442
EdGrieg1_14_length_81572_cov_792_84	7187119591663	723.5	146959994930088	451878729465681	526919608692672	634886518396132
EdGrieg1_14_length_81572_cov_792_85	742810782254717	769.9	152261730760899	438619654737261	591914554523489	706007172290466
EdGrieg1_14_length_81572_cov_792_86	72497292790986	712.6	119306232443243	333898874214414	463109350869707	553095678318591
EdGrieg1_14_length_81572_cov_792_87	558171270062585	573.5	938395791220251	278327917854775	362114698200267	43733146657749
EdGrieg1_14_length_81572_cov_792_88	715345211823066	673.5	162075094922897	523164561990269	584451020074017	677483739166667
EdGrieg1_14_length_81572_cov_792_89	675534901132888	679	143238474098525	409949862737406	531732403724573	652029811657215
EdGrieg1_14_length_81572_cov_792_9	650254763187196	676	140959758266276	441165577327425	49324485206946	615592483105949
EdGrieg1_14_length_81572_cov_792_90	670159918532285	667.6	108084415781915	310061829078189	394367829214056	465395517908666
EdGrieg1_14_length_81572_cov_792_91	793193860917509	795.4	140307060766586	37649238445074	550613368849725	68113791251708
EdGrieg1_14_length_81572_cov_792_94	765787356228721	783.7	159269640757565	489064970483959	603998372203586	70723915073432
EdGrieg1_14_length_81572_cov_792_95	560947359977182	538.6	809802932948093	230777744168572	28593925929534	322026636629013
EdGrieg1_14_length_81572_cov_792_96	503889852370785	475.6	81403974127941	242887774188157	295135399956297	298953142044974
EdGrieg1_14_length_81572_cov_792_97	56703113149215	576.7	910112232900373	254175448680831	340612610857741	327560099131068
EdGrieg1_14_length_81572_cov_792_98	696739502820979	717.1	142757539098754	388872777931227	532843048731935	638018666982201
EdGrieg1_14_length_81572_cov_792_99	596445871438305	583.9	12322241744138	389221997401559	471076377722517	555914612046052
EdGrieg1_140_length_7879_cov_54_1	531001028345253	48.1	653957091355565	512676712736099	16170991307189	313006048701135
EdGrieg1_140_length_7879_cov_54_2	502058814342008	51.3	660026033019345	546359493906851	166892923106245	305906511906046
EdGrieg1_140_length_7879_cov_54_3	359119716611695	29.5	209206724900476	203673807213111	528667023504255	126121183065701
EdGrieg1_140_length_7879_cov_54_4	452443590336445	47	770641082966723	44384668164804	180368749195569	400079779393846
EdGrieg1_141_length_7798_cov_3_3	0	0	0	0	932941806183979	242219490655982
EdGrieg1_141_length_7798_cov_3_5	0	0	0	0	137719980912873	187928915164124
EdGrieg1_141_length_7798_cov_3_7	36030103146897	0	0	0	0	336183948238044
EdGrieg1_142_length_7690_cov_56_1	58711348406583	33	670331783014442	503439294488601	191771371271151	461261081775055
EdGrieg1_142_length_7690_cov_56_2	512690648057486	56.3	102107080784759	868767921032915	261075619730533	517222136512817
EdGrieg1_142_length_7690_cov_56_3	552855353204846	58.3	858697991258165	711844462267503	22908904351851	377319499668413
EdGrieg1_142_length_7690_cov_56_4	516825250057949	47.9	97973329953392	708352267564181	233235451545995	375231400611034
EdGrieg1_142_length_7690_cov_56_5	471935285481487	45.9	656132749687863	359470751558095	14867834498551	319061535967535
EdGrieg1_142_length_7690_cov_56_6	457168849765546	54.3	873126041251302	658222375855202	210430207394831	520771904910361
EdGrieg1_142_length_7690_cov_56_7	521550509487051	52.1	956373599545032	668586308523126	212059153405628	500934963865259
EdGrieg1_143_length_7672_cov_4_3	425273348619113	6.6	0	0	11402622075582	403003118074177
EdGrieg1_143_length_7672_cov_4_4	36030103146897	0	0	0	0	225514698196949
EdGrieg1_143_length_7672_cov_4_5	389833902900853	0	0	0	0	112757349098474
EdGrieg1_1431_length_1464_cov_146_1	174184875705245	165.4	70766149966335	615302176436953	18510750122698	0
EdGrieg1_144_length_7602_cov_8_1	602470577210409	6.3	830185416271729	355978556854773	0	0
EdGrieg1_144_length_7602_cov_8_2	821013825806342	0	905760916235777	317677066560272	0	0
EdGrieg1_144_length_7602_cov_8_3	106318337154778	13.2	155845841592527	399912619251406	0	202545608565778
EdGrieg1_144_length_7602_cov_8_4	909612440101991	9.1	163746916588769	64323973406353	0	235955193483845
EdGrieg1_144_length_7602_cov_8_5	750134934369824	9.5	892019916242313	343586898230082	0	0
EdGrieg1_144_length_7602_cov_8_6	750134934369824	0	104775124950156	584660984201352	0	0
EdGrieg1_144_length_7602_cov_8_7	832826974379095	9.2	14450951659792	542979950645572	0	0
EdGrieg1_144_length_7602_cov_8_8	107499652012053	10	250773249880702	517070118975762	0	0
EdGrieg1_1440_length_1459_cov_4_2	496152240055631	0	0	0	858898805693187	298598165205219
EdGrieg1_1442_length_1459_cov_4_2	442993071478242	0	0	0	0	275629075574048
EdGrieg1_145_length_7473_cov_51_1	474297915196038	47.7	575060849726431	63986019080225	160229053062074	24743973829943
EdGrieg1_145_length_7473_cov_51_2	518006564915225	51.4	532120224746859	510648986779331	140977872934468	271035257647814
EdGrieg1_145_length_7473_cov_51_4	520959852058413	51.3	59922210804827	559877666951969	150011118994345	224053028856783
EdGrieg1_145_length_7473_cov_51_5	470753970624212	47.6	539334249743427	568664479431296	126761616840236	253912845377305
EdGrieg1_145_length_7473_cov_51_6	508556046057022	56.1	955228516212244	676697212350197	20657997136931	356020889283146
EdGrieg1_1459_length_1450_cov_5_3	478432517196502	0	0	0	0	190017014221503
EdGrieg1_146_length_7336_cov_3_1	342581308609841	0	0	0	0	254748085000257
EdGrieg1_146_length_7336_cov_3_3	407553625759983	0	0	0	0	354976839754456
EdGrieg1_146_length_7336_cov_3_4	407553625759983	0	0	0	0	329919651065906
EdGrieg1_1465_length_1447_cov_138_1	108799098355056	100.9	187335633244214	148587252054255	327270062169301	0
EdGrieg1_1465_length_1447_cov_138_2	133606710357838	123.2	190656374909301	127296129508194	389466182581566	269364778401911
EdGrieg1_1468_length_1443_cov_3_1	348487882896217	0	0	0	0	411355514303694
EdGrieg1_147_length_7269_cov_63_1	600698604924497	56.1	117016065777666	713196279572015	318977246114332	853614894656598
EdGrieg1_147_length_7269_cov_63_10	464256738909198	48.4	893623032908217	504565808909028	223757947483173	503649492639852
EdGrieg1_147_length_7269_cov_63_2	575890992921715	58.2	146639371596907	915180315154486	440852024922175	116536808392331
EdGrieg1_147_length_7269_cov_63_3	600107947495859	57	10540492078319	597277945710129	301503097998505	758188767734371
EdGrieg1_147_length_7269_cov_63_4	539860889774818	56.1	820910241276142	511099592547502	215317045427223	69617222573021
EdGrieg1_147_length_7269_cov_63_5	528638398630702	63.1	102645269951169	58882908755693	239603149588203	653783814865413
EdGrieg1_147_length_7269_cov_63_6	549902066061658	54.4	91240239956595	59817915724647	269072263783538	563786745492372
EdGrieg1_147_length_7269_cov_63_7	455396877479633	58.7	861675207923416	416585032673719	203025907345752	353306360508553
EdGrieg1_147_length_7269_cov_63_8	589476113780381	47.9	723120124655996	424470633616704	182145781207348	391100953447116
EdGrieg1_1475_length_1439_cov_57_1	464847396337836	43.7	403412858141421	324548804524874	11595133876858	243472350090409
EdGrieg1_148_length_7252_cov_31_2	251620064599642	23.4	47280490810841	236455376847522	15238049501005	245351639242051
EdGrieg1_148_length_7252_cov_31_3	274065046887873	28.1	672736458013298	277235198866961	165115891094466	3265786925741
EdGrieg1_148_length_7252_cov_31_4	335493419466189	34	578381591391518	264843540242269	177110857173974	29755411567653
EdGrieg1_148_length_7252_cov_31_5	303007260891118	27.1	664148333017384	362737643377332	202729735343788	454161544979966
EdGrieg1_148_length_7252_cov_31_6	268158472601496	25.4	563037474732151	232850530702157	187476877242685	458128933188987
EdGrieg1_148_length_7252_cov_31_7	358529059183057	32	955457532878801	363188249145503	33467436221838	867396348435301
EdGrieg1_148_length_7252_cov_31_8	127582004585734	7	400435641476171	128422643928621	111508758739133	356020889283146
EdGrieg1_1487_length_1433_cov_3_1	407553625759983	0	0	0	112545360746004	0
EdGrieg1_149_length_7245_cov_3_2	0	0	0	0	82928160549687	317391056721632
EdGrieg1_149_length_7245_cov_3_3	348487882896217	0	0	0	0	196281311393641
EdGrieg1_149_length_7245_cov_3_4	425273348619113	0	0	0	0	206721806680536
EdGrieg1_1494_length_1432_cov_43_2	426454663476388	41.6	389099316481564	293682309405188	349482962316538	169136023647712
EdGrieg1_15_length_73914_cov_251_10	249493697856546	246	122157489941887	726376498291005	240491665594092	387551185049571
EdGrieg1_15_length_73914_cov_251_11	22681245259686	223.1	900608041238228	798135466872173	270108865790409	368340673721683
EdGrieg1_15_length_73914_cov_251_12	211514425195145	213	467193999777746	541289 days, 18:13:00	165412063096429	25140712650845
EdGrieg1_15_length_73914_cov_251_13	213109200252466	222.6	740525391314383	506142929097625	213391927414462	300268644451122
EdGrieg1_15_length_73914_cov_251_14	215117435509834	200.3	351769599832656	342460383809655	121726692806862	223635409045307
EdGrieg1_15_length_73914_cov_251_15	195035082936154	186.4	611474499709108	346853790049318	175629997164159	975142259796065
EdGrieg1_15_length_73914_cov_251_16	197102383936386	162.9	392992599813045	356316511180901	144531936958026	16830078402476
EdGrieg1_15_length_73914_cov_251_17	219960826424663	206.9	773274774632136	753976101591454	250857685662803	263935720852725
EdGrieg1_15_length_73914_cov_251_18	243350860598714	259.5	13508548076907	768282834730871	370659260456905	428895546385678
EdGrieg1_15_length_73914_cov_251_19	255636535114378	252	166025632421018	919573721394149	42441447881322	503231872828376
EdGrieg1_15_length_73914_cov_251_2	978719359252597	103.9	46375874977938	104427886773536	487202943229411	29651006614784
EdGrieg1_15_length_73914_cov_251_20	272470271830551	273.4	169117357419547	112223366562888	457437657032113	541026465766939
EdGrieg1_15_length_73914_cov_251_21	20956525568064	214	386351116482871	400025270693449	157119247041461	22843803687728
EdGrieg1_15_length_73914_cov_251_22	192731518964467	218.4	557770091401323	405883145679667	172816363145508	304862462377357
EdGrieg1_15_length_73914_cov_251_23	232896224111828	251.1	111886092446773	588491133230802	299726065986726	427642686951251
EdGrieg1_15_length_73914_cov_251_24	237267089083747	233.2	160334568257059	808950005308267	400572632655185	580073918139929
EdGrieg1_15_length_73914_cov_251_25	245713490313265	244.4	132497592436968	809400611076438	339561200250772	523068813873478
EdGrieg1_15_length_73914_cov_251_26	267685946658586	272.3	170170834085713	755327918895966	42441447881322	633320444103098
EdGrieg1_15_length_73914_cov_251_27	238566535426749	228.9	131959403270557	552104717451026	390354698587455	664641929963785
EdGrieg1_15_length_73914_cov_251_28	20265456376558	192.3	801672841285294	35372552801392	222721345476302	211524434512508
EdGrieg1_15_length_73914_cov_251_29	182395013963308	183.7	282377549865667	100372434860001	928499226154531	12820928212308
EdGrieg1_15_length_73914_cov_251_3	12563283507123	114.2	307569383187016	593673099564764	336155222228196	313214858606873
EdGrieg1_15_length_73914_cov_251_30	188833179935459	181.6	411657458137499	232625227818072	105733404700851	16725673449607
EdGrieg1_15_length_73914_cov_251_31	204013075851447	201.7	771557149632954	376030513538365	179776405191643	185214386389531
EdGrieg1_15_length_73914_cov_251_32	19763397562216	186.1	549754508071803	31249510022631	16170991307189	142617165618996
EdGrieg1_15_length_73914_cov_251_33	228111898939863	239.6	1376848199345	788109488530377	352888940339115	54896124218498
EdGrieg1_15_length_73914_cov_251_34	260007400086296	267.4	171670893251666	105644522347597	391095128592363	579238678516978
EdGrieg1_15_length_73914_cov_251_35	155697298188886	149.4	721402499656813	112200836274479	232495021541087	678632193648225
EdGrieg1_15_length_73914_cov_251_36	244118715255943	259.8	109710434114475	726376498291005	277513165839488	446853198279139
EdGrieg1_15_length_73914_cov_251_37	181686225048943	188.9	442231183122954	217304631700271	180664921197532	149090272696872
EdGrieg1_15_length_73914_cov_251_39	188183456763957	207.9	432726991460809	26146399698099	171631675137656	225305888291211
EdGrieg1_15_length_73914_cov_251_4	17802414899139	176.7	422879274798827	147460737633828	132092712875573	828975325779524
EdGrieg1_15_length_73914_cov_251_40	185998024277998	179.7	280888941533042	239384314340631	132833142880481	139067397221452
EdGrieg1_15_length_73914_cov_251_41	23496352511206	222.2	117634410777372	495441042103573	246415105633356	444347479410284
EdGrieg1_15_length_73914_cov_251_42	240279441969799	230.7	941831041218617	528222611737984	243009127610779	386507135520881
EdGrieg1_15_length_73914_cov_251_43	231006120340187	242	111073083280493	66070070758014	29543157195826	485483030840653
EdGrieg1_15_length_73914_cov_251_44	235258853826379	218.6	110683754947345	417260941325974	282696175873844	294004347278985
EdGrieg1_15_length_73914_cov_251_45	210096847366414	203	860186599590791	283656331063392	240047407591148	211733244418246
EdGrieg1_15_length_73914_cov_251_46	122147956242267	120.2	204511883236043	102512812258811	852975365653923	597196330410438
EdGrieg1_15_length_73914_cov_251_47	197338646907841	194.5	421161649799644	25932361958218	125873100834346	163498156192788
EdGrieg1_15_length_73914_cov_251_48	220197089396118	215.7	826750166273364	717927640137806	855622 days, 22:39:01	338063237389685
EdGrieg1_15_length_73914_cov_251_49	228702556368501	201.4	972290257870794	460181140744224	228200527512621	249110217545333
EdGrieg1_15_length_73914_cov_251_5	161899201189582	162.3	29314133319388	168751860179889	101586996673367	597196330410438
EdGrieg1_15_length_73914_cov_251_50	192081795792966	187.7	715333557993034	366004535196569	212503411408573	155772189680485
EdGrieg1_15_length_73914_cov_251_51	242110479998575	259.3	147360774096564	904591079602477	373472894475555	55397267992269
EdGrieg1_15_length_73914_cov_251_52	227993767454135	233.8	75781614963949	524279811266492	220500055461578	30653294162326
EdGrieg1_15_length_73914_cov_251_53	224508888625173	218	138807001600633	585562195737693	271441639799243	349130162393795
EdGrieg1_15_length_73914_cov_251_54	198401830279389	189.1	104546108283598	389773989467568	150751548999252	26247405151256
EdGrieg1_15_length_73914_cov_251_55	159890965932214	182	786901266292321	338517583338162	164671633091521	233240664709252
EdGrieg1_15_length_73914_cov_251_56	190073560535598	185.6	104225484950418	618907022582317	275291875824765	377737119479889
EdGrieg1_15_length_73914_cov_251_57	251797261828233	256.8	191080055742432	123894055958506	439667336914323	779278568213901
EdGrieg1_15_length_73914_cov_251_58	283988091688985	282.9	214233640731418	151673901566224	471653913126345	659630492226075
EdGrieg1_15_length_73914_cov_251_59	244414043970262	238.9	138463476600797	942329312686765	361181756394083	497594005373453
EdGrieg1_15_length_73914_cov_251_6	167982972704549	150.6	691859349670868	327139787691855	177851287178882	670279797418709
EdGrieg1_15_length_73914_cov_251_61	172471969162196	185.9	622581808037158	411065112013629	248044051644153	339733716635588
EdGrieg1_15_length_73914_cov_251_62	214172383624014	220.2	67960695801003	489583167117356	204210595353604	36165875673807
EdGrieg1_15_length_73914_cov_251_63	233486881540466	236.4	83316263293698	68661053924995	245082331624521	358317798246263
EdGrieg1_15_length_73914_cov_251_64	259653005629114	253.9	160426174923682	879469808026966	433299638872115	580282728045667
EdGrieg1_15_length_73914_cov_251_65	267508749429995	250.9	134318274936102	878906550816753	336895652233103	476295394988185
EdGrieg1_15_length_73914_cov_251_66	226753386853996	224.9	104569009950254	785067899595226	289952389921941	423675298742231
EdGrieg1_15_length_73914_cov_251_67	244414043970262	255.5	145185115764266	738655505473654	383098484539358	541652895484153
EdGrieg1_15_length_73914_cov_251_68	223268508025034	218.3	844498957931587	570354251061935	242712955608816	364999715229876
EdGrieg1_15_length_73914_cov_251_69	221969061682031	253.4	100011578285756	665319416703889	297208603970039	375231400611034
EdGrieg1_15_length_73914_cov_251_70	248430514484998	250.2	122970499108167	801064404365282	358812380378378	504693542168542
EdGrieg1_15_length_73914_cov_251_71	25817636205752	247.8	15095633576152	887130106085866	401905406664019	618912560607181
EdGrieg1_15_length_73914_cov_251_72	246540410713358	243.3	990497082862132	708014313238053	308166968042676	431610075160271
EdGrieg1_15_length_73914_cov_251_73	209624321423504	212.3	814841299612362	414895261043079	285213637890531	351218261451174
EdGrieg1_15_length_73914_cov_251_74	110807333612424	126.5	251803824880211	26743452340925	113730048753856	14324359533621
EdGrieg1_15_length_73914_cov_251_75	165738474475726	159.8	531662191413743	289063600281439	179924491192624	229482086405969
EdGrieg1_15_length_73914_cov_251_76	22179186445344	226	110706656614001	680752664263732	34963104831752	487779939803771
EdGrieg1_15_length_73914_cov_251_8	178319477705708	231.9	388870299815006	269687552250103	955154706331216	718306075738429
EdGrieg1_150_length_7169_cov_4_2	372114180041724	0	0	0	0	273540976516669
EdGrieg1_150_length_7169_cov_4_3	372114180041724	0	0	0	0	32156725483639
EdGrieg1_150_length_7169_cov_4_4	519778537201138	5.2	0	0	947750406282137	304862462377357
EdGrieg1_150_length_7169_cov_4_5	578844280064903	0	0	0	0	382122127500385
EdGrieg1_1501_length_1426_cov_53_2	531001028345253	53.7	595901366383183	489921121443483	177555115176919	334304659086403
EdGrieg1_1501_length_1426_cov_53_3	29237542717564	23.4	351426074832819	314522826183078	872226545781529	202545608565778
EdGrieg1_1504_length_1425_cov_4_2	454806220050995	5.6	0	0	102179340677293	0
EdGrieg1_151_length_7080_cov_148_2	135555879872342	128	170502908252221	938386512215272	312461462071142	770508552172908
EdGrieg1_151_length_7080_cov_148_3	146719305273594	148.2	453911033117398	187001393790799	576054543818362	134891199106693
EdGrieg1_151_length_7080_cov_148_5	128527056471554	134.8	16363240825549	995838747657023	0	628517816271126
EdGrieg1_151_length_7080_cov_148_6	366207605755347	12.8	308027416520131	0	0	0
EdGrieg1_151_length_7080_cov_148_8	0	0	652697499689498	0	0	121109745327991
EdGrieg1_1519_length_1419_cov_3_2	655629745787799	7.1	0	0	0	0
EdGrieg1_152_length_7045_cov_43_1	243941518027352	23.4	17863299991502	330068725184964	0	152013611377202
EdGrieg1_152_length_7045_cov_43_10	0	0	656132749687863	181368821688666	199916101325138	36959353315611
EdGrieg1_152_length_7045_cov_43_11	343171966038478	37.6	496737149763691	31204449445814	121282434803917	224470648668259
EdGrieg1_152_length_7045_cov_43_2	225631137739585	28	226955516558699	375129302002023	0	225305888291211
EdGrieg1_152_length_7045_cov_43_3	258117296314656	19.9	243673733217412	372876273161171	0	213612533569888
EdGrieg1_152_length_7045_cov_43_5	297691344033379	31.7	313294799850959	519323147816615	0	278970034065855
EdGrieg1_152_length_7045_cov_43_6	256935981457381	27.6	25695669987776	321056609821552	0	215283012815791
EdGrieg1_152_length_7045_cov_43_9	398693764330418	54.6	52502070808357	372538318835043	141422130937413	264562150569939
EdGrieg1_1526_length_1415_cov_3_1	3780207543281	0	0	0	0	248483787828119
EdGrieg1_1529_length_1414_cov_5_2	484339091482878	0	0	675908652255898	0	329919651065906
EdGrieg1_153_length_6986_cov_231_2	170759062619146	176	164891999921557	904591079602477	518301003435544	689072688935121
EdGrieg1_153_length_6986_cov_231_3	188774114192595	188.2	308943483186362	185198970718116	110916414735206	116933547213233
EdGrieg1_153_length_6986_cov_231_4	257467573143154	261.3	176434439916066	847814752812982	465434301085118	596361090787487
EdGrieg1_153_length_6986_cov_231_5	228466293397045	228.5	830872466271403	364990672218185	273366757812004	318643916156059
EdGrieg1_153_length_6986_cov_231_7	214526778081197	212.8	663690299684268	266308008988824	219463453454707	243472350090409
EdGrieg1_1533_length_1413_cov_3_2	383927328614477	0	0	0	0	240131391598603
EdGrieg1_1534_length_1412_cov_194_2	17536619056252	170.6	363563958160378	19004298272595	975886746468638	117142357118971
EdGrieg1_1538_length_1411_cov_3_2	431179922905489	0	0	0	0	17331222176247
EdGrieg1_154_length_6923_cov_283_1	269753247658818	257.9	150452499095093	696523866149703	377767388504021	611186594094879
EdGrieg1_154_length_6923_cov_283_2	209801518652096	241.4	960381391209793	542416693435358	234864397556792	411355514303693
EdGrieg1_154_length_6923_cov_283_3	258294493543247	254	145528640764102	748568832373407	371992034465739	56796294360713
EdGrieg1_154_length_6923_cov_283_4	284992209317669	280.7	1999773532382	111750230506308	475207977149903	794730501238506
EdGrieg1_154_length_6923_cov_283_5	281979856431617	265	148105078262877	898395250290131	369918830451997	522651194062002
EdGrieg1_154_length_6923_cov_283_6	264260133572487	265.6	187209674077607	11817136270274	447219722964384	654410244582627
EdGrieg1_154_length_6923_cov_283_7	288181759432313	276.5	176972629082477	955058925637584	391391300594326	592184892672728
EdGrieg1_155_length_6863_cov_4_2	437086497191866	0	0	0	0	304862462377357
EdGrieg1_155_length_6863_cov_4_3	490245665769255	6	0	0	0	0
EdGrieg1_155_length_6863_cov_4_4	366207605755347	0	0	0	0	210898004795295
EdGrieg1_155_length_6863_cov_4_5	490245665769255	0	0	0	0	263100481229773
EdGrieg1_155_length_6863_cov_4_6	460712794337372	0	0	0	0	261012382172394
EdGrieg1_1550_length_1404_cov_172_1	220138023653255	208	804650057950544	595137568311318	212059153405628	345162774184774
EdGrieg1_156_length_6804_cov_4_3	496152240055631	0	0	0	119949660795083	0
EdGrieg1_156_length_6804_cov_4_6	3780207543281	0	0	0	108102780716556	302774363319977
EdGrieg1_156_length_6804_cov_4_7	507965388628384	0	0	0	0	261012382172394
EdGrieg1_156_length_6804_cov_4_8	425273348619113	0	0	0	888516005889504	329919651065906
EdGrieg1_1562_length_1396_cov_228_1	177197228591297	156.2	410855899804547	200744869720002	131352282870665	125703563254225
EdGrieg1_1562_length_1396_cov_228_2	192967781935922	183.1	406848108139787	176186855354704	145716624965879	185005576483793
EdGrieg1_1567_length_1391_cov_4_1	454806220050995	0	0	0	0	367505434098731
EdGrieg1_1569_length_1391_cov_3_2	419366774332736	0	0	0	0	154519330246057
EdGrieg1_157_length_6729_cov_55_2	531001028345253	51.9	10296589328435	805683113489031	225238807492989	373769731270869
EdGrieg1_158_length_6708_cov_4_3	454806220050995	0	0	0	0	256836184057636
EdGrieg1_158_length_6708_cov_4_4	578844280064903	0	0	0	0	361241136926594
EdGrieg1_158_length_6708_cov_4_7	437086497191866	0	0	0	133277400883426	390474523729902
EdGrieg1_1583_length_1384_cov_3_1	36030103146897	0	0	0	0	215074202910053
EdGrieg1_1585_length_1381_cov_48_1	0	0	102942991617694	351472499173067	161413741069926	436412702992243
EdGrieg1_1585_length_1381_cov_48_2	477251202339226	48.3	492156816432537	389548686583483	122170950809807	249319027451071
EdGrieg1_159_length_6693_cov_265_1	256817849971653	235.7	113454856612694	935232271838078	319569590118258	520145475193147
EdGrieg1_159_length_6693_cov_265_2	273828783916418	268	185022564911981	951454079492219	427968542836778	696589845541686
EdGrieg1_159_length_6693_cov_265_3	238389338198158	222	733311366317814	52844791462207	22716392550575	321149635024914
EdGrieg1_159_length_6693_cov_265_4	234845393626332	240.2	778084124629848	566974707800656	235900999563663	307785801057687
EdGrieg1_159_length_6693_cov_265_5	233605013026193	232.8	900150007905113	697763032012172	284028949882678	465646089795552
EdGrieg1_16_length_72636_cov_698_1	545885595546922	573.8	624070416369783	218476206697515	226082897698584	239525842871963
EdGrieg1_16_length_72636_cov_698_10	504362378313695	540.1	747739416310951	221134780729721	309914382854259	367547196079879
EdGrieg1_16_length_72636_cov_698_11	440925770478011	427.9	726898899654198	202153012745535	299681640186431	356960533858966
EdGrieg1_16_length_72636_cov_698_12	602765905924728	574.4	121149816609033	323444820392856	445546351153292	506614593301331
EdGrieg1_16_length_72636_cov_698_13	692782098049107	680.4	148391349096074	413689890613222	553989729672106	689260617850285
EdGrieg1_16_length_72636_cov_698_14	674412652018476	713	148242488262811	409724559853321	561660584522952	697613014079802
EdGrieg1_16_length_72636_cov_698_15	712982582108515	728.3	144246147431379	408496659135056	556003699285455	679195980393718
EdGrieg1_16_length_72636_cov_698_16	509205769228524	516.8	974809441202929	352531422728268	356694750564341	454829736678327
EdGrieg1_16_length_72636_cov_698_17	636905905299985	618.2	137032122434811	439610987427236	513117993401188	654159672695742
EdGrieg1_16_length_72636_cov_698_18	585164314551326	611.7	120199397442819	370634509464522	444894772748973	495672954240664
EdGrieg1_16_length_72636_cov_698_19	50146815691337	534.1	886294499578371	251325367197151	349186790314575	405070336140982
EdGrieg1_16_length_72636_cov_698_2	49284455845526	520.4	640788633028496	269845264268963	223284072280032	227978655084656
EdGrieg1_16_length_72636_cov_698_20	660591268188355	669.9	12246666244174	315885908631794	490786624453165	61582217400226
EdGrieg1_16_length_72636_cov_698_21	60796369129674	588.7	103435377450794	295315755314806	393005438005026	465458160880387
EdGrieg1_16_length_72636_cov_698_22	583687670979732	613.3	946067849549935	293355620223264	398010744838203	506572831320183
EdGrieg1_16_length_72636_cov_698_23	645411372272367	622.9	120909349109147	370859812348607	481945890194565	622796424853907
EdGrieg1_16_length_72636_cov_698_24	574059954892938	550.2	106114872449519	330755898981424	403238180672853	512607437596009
EdGrieg1_16_length_72636_cov_698_25	557521546891084	567.6	963473116208322	299506388958793	394856513017295	485545673812375
EdGrieg1_16_length_72636_cov_698_26	625801545641597	675.2	13329915076992	433865763883061	537048691159812	652530955430986
EdGrieg1_16_length_72636_cov_698_27	56106549146291	563.6	726898899654198	226373072784705	309410890450921	392917599627036
EdGrieg1_16_length_72636_cov_698_28	594614833409529	591.8	11639772077796	396206386808203	45158825999334	523569957647249
EdGrieg1_16_length_72636_cov_698_29	607845559811012	600	123829311607758	428424699232401	46630800849091	581639992432964
EdGrieg1_16_length_72636_cov_698_30	641926493443405	654	11921462577662	369395343602053	460858443654787	566229821389505
EdGrieg1_16_length_72636_cov_698_31	67683434747589	693.1	124378951607497	363424817173792	506039482554269	594440039654698
EdGrieg1_16_length_72636_cov_698_32	696207911135206	655	131066238270982	419773068483526	500501066117557	600119669090769
EdGrieg1_16_length_72636_cov_698_33	557816875605403	574.5	92247913289449	285988215913675	337458379036833	352178787017568
EdGrieg1_16_length_72636_cov_698_34	591838743494932	621.6	119661208276408	359684789297976	416891709963355	464393230361124
EdGrieg1_16_length_72636_cov_698_35	689769745163055	706.6	121195619942345	330305293213253	492963488667595	610372235462501
EdGrieg1_16_length_72636_cov_698_36	639681995214582	694.1	120874996609164	327252439133897	486195958422736	579823346253044
EdGrieg1_16_length_72636_cov_698_37	647892133472645	674.7	127115700772862	369913540235449	494177793875644	622942591787923
EdGrieg1_16_length_72636_cov_698_38	741688533140305	722.2	134856464102513	395350235848679	527541569896795	646454587174013
EdGrieg1_16_length_72636_cov_698_39	734187183796607	723.8	1376848199345	380311268335985	55555944128251	673787803835106
EdGrieg1_16_length_72636_cov_698_4	613043345183024	605.3	138039795767665	448341474185542	509652780978219	604233224233806
EdGrieg1_16_length_72636_cov_698_40	623911441869956	609.7	110511992447427	329674445137814	438497457506568	535722694161196
EdGrieg1_16_length_72636_cov_698_41	59573708252394	579.5	127046995772894	40813617452052	487114091628822	5948367784756
EdGrieg1_16_length_72636_cov_698_42	530528502402343	520.8	864423407922108	252733510222685	321998200534356	391936193070067
EdGrieg1_16_length_72636_cov_698_43	678192859561757	656.4	110637951614034	308676216341064	432825763668974	507763047782889
EdGrieg1_16_length_72636_cov_698_44	645116043558048	679.1	894539099574448	270836596958938	401949832464313	460321437199235
EdGrieg1_16_length_72636_cov_698_45	457168849765546	488.1	653041024689334	189186831766426	230851266930191	245476925185493
EdGrieg1_16_length_72636_cov_698_46	458409230365685	467.6	831215991271239	2305862367171	305649506025989	374813780799558
EdGrieg1_16_length_72636_cov_698_47	574591546578712	555.6	108920326614851	329167513648622	428679355641489	485295101925489
EdGrieg1_16_length_72636_cov_698_48	648837185358466	675.3	106538553282651	278271592133753	418239292572288	515447252314044
EdGrieg1_16_length_72636_cov_698_49	647242410301144	675.4	133699929936396	391824245712744	537019073959616	640252932973596
EdGrieg1_16_length_72636_cov_698_5	672168153789653	680.4	14954788326219	404767896403445	612587360260518	744114980087636
EdGrieg1_16_length_72636_cov_698_50	70412272067895	747.1	130642557437851	359132797231967	530118266313874	632276394574408
EdGrieg1_16_length_72636_cov_698_51	61251175349725	672.8	116981713277683	365227240246475	439815422915304	557271876433349
EdGrieg1_16_length_72636_cov_698_52	640981441557585	653.6	124733927440661	368899677257065	506246802955643	595630256117404
EdGrieg1_16_length_72636_cov_698_53	673172271418337	686.3	147841709096335	431331106437101	582955351464103	693102720115863
EdGrieg1_16_length_72636_cov_698_54	685280748705409	673	124676673274022	355899700845343	500545491917852	606321323291185
EdGrieg1_16_length_72636_cov_698_55	741334138683123	738.7	149628039095485	395789576472645	590418885913575	704545502950301
EdGrieg1_16_length_72636_cov_698_56	576481650350353	553.4	987061832863767	268617363550698	391865175797467	425888683743052
EdGrieg1_16_length_72636_cov_698_57	372941100441816	361	488263533101056	14574843571478	219744816856572	285088164303976
EdGrieg1_16_length_72636_cov_698_58	713927633994335	704.6	143742310764952	403078124772805	538736871571002	664621048973211
EdGrieg1_16_length_72636_cov_698_59	65988247927399	676	134970972435791	401681246891476	520403824649482	619351061409231
EdGrieg1_16_length_72636_cov_698_6	592960992609343	514.4	91950191622924	280817514723917	3698892132518	439503089597165
EdGrieg1_16_length_72636_cov_698_60	631589988442246	669.6	128867678272028	375230688299862	503003719534146	721968 days, 8:32:00
EdGrieg1_16_length_72636_cov_698_61	640095455414628	645.5	127195856606157	378373663532852	471950085128308	574937194458777
EdGrieg1_16_length_72636_cov_698_62	1409541 days, 12:05:00	659.3	127401971606059	409161302643108	489083635441877	590618818379694
EdGrieg1_16_length_72636_cov_698_63	636138050642756	600.2	121241423275656	383026168089213	444050682543378	510749029434941
EdGrieg1_16_length_72636_cov_698_64	64121770452904	638.4	140845249932997	420764401173501	540247348781014	651048405100247
EdGrieg1_16_length_72636_cov_698_65	599576355810085	670.5	102736876617793	298323548817345	394930556017786	503712135611574
EdGrieg1_16_length_72636_cov_698_66	618654590755081	606.8	955343024545523	263480457793553	411812360129687	478613184941876
EdGrieg1_16_length_72636_cov_698_67	59071649438052	610	915379616231201	224593180000431	340212778655091	218879 days, 21:02:00
EdGrieg1_16_length_72636_cov_698_68	651317946558744	664.6	121344480775607	31349769806049	477281181163645	580094799130503
EdGrieg1_16_length_72636_cov_698_69	670455247246604	687.2	129772294104931	393964623111554	48150163219162	590451770455104
EdGrieg1_16_length_72636_cov_698_7	644584451872274	648.5	132589199103591	438890018198163	512821821399225	613483503057996
EdGrieg1_16_length_72636_cov_698_70	609617532096925	601.4	126989741606255	384062561356006	475504149151866	571742402900986
EdGrieg1_16_length_72636_cov_698_71	657756112530894	656	12447055827412	342933519866234	52637169048904	61686622353095
EdGrieg1_16_length_72636_cov_698_72	672758811218291	684.6	128936383271996	357014950121565	532917091732426	625949454430549
EdGrieg1_16_length_72636_cov_698_73	454156496879494	498.1	685103358007415	205408639420567	276061923029869	35224142998929
EdGrieg1_16_length_72636_cov_698_74	573351165978573	582.6	127298914106108	405218502171615	458785239641045	56840144440918
EdGrieg1_16_length_72636_cov_698_75	570338813092521	547.8	98064936620015	304034976928907	353644178944121	399996255431551
EdGrieg1_16_length_72636_cov_698_76	527220820801972	593.2	843239366265519	28415199740838	354754823951482	43033633473527
EdGrieg1_16_length_72636_cov_698_77	530292239430888	525.3	109882196614393	392364972634549	386223099160069	488803108341886
EdGrieg1_16_length_72636_cov_698_78	713396042308561	700.1	14456677076456	486958388517762	555529824082314	655203722224431
EdGrieg1_16_length_72636_cov_698_79	661004728388401	663.2	132612100770247	467289446737115	494059325074859	597697474184209
EdGrieg1_16_length_72636_cov_698_8	645352306529503	645.5	131913599937246	381832062803561	510793043185777	62903984103547
EdGrieg1_16_length_72636_cov_698_80	646356424158187	637	140971209099604	496905510850128	532265513328107	634844756414984
EdGrieg1_16_length_72636_cov_698_81	611743898840021	627.3	156189366592364	561229484256481	588301256099538	710162489414651
EdGrieg1_16_length_72636_cov_698_82	686048603362638	682.3	125043099940514	371434334703025	488165502235791	624508666080958
EdGrieg1_16_length_72636_cov_698_83	586581892380057	622.8	108611154114998	305488180531257	415692213355404	509934670802563
EdGrieg1_16_length_72636_cov_698_84	711919398736967	705.6	138532181600764	399845028386181	539566153176499	641589316370319
EdGrieg1_16_length_72636_cov_698_85	583392342265413	609.2	102198687451382	285898094760041	426872706429514	501603155563621
EdGrieg1_16_length_72636_cov_698_86	575123138264486	571.4	115229735778516	321608601887561	43309231847074	536599695765295
EdGrieg1_16_length_72636_cov_698_87	649191579815648	684.4	128627210772143	330722103548811	490297940649926	602166006167001
EdGrieg1_16_length_72636_cov_698_9	431002725676898	435.9	655789224688027	175341969539384	226423495500842	295361611666281
EdGrieg1_160_length_6648_cov_4_3	531591685773891	0	0	0	0	254748085000257
EdGrieg1_160_length_6648_cov_4_4	507965388628384	0	0	0	119949660795083	359153037869215
EdGrieg1_1600_length_1373_cov_3_2	330768160037088	0	0	102512812258811	0	0
EdGrieg1_161_length_6647_cov_112_2	261070583457844	34.1	117600058277388	630848075438838	0	241593060938768
EdGrieg1_161_length_6647_cov_112_3	281152936031524	37.6	916066666230874	523829205498321	0	328040361914265
EdGrieg1_161_length_6647_cov_112_4	439449126906416	49.4	325547191511797	160866259236904	0	229273276500231
EdGrieg1_161_length_6647_cov_112_7	152389616588515	14.8	849651832929136	631974589859265	0	158486718455078
EdGrieg1_162_length_6632_cov_3_3	36030103146897	0	0	0	0	300686264262598
EdGrieg1_162_length_6632_cov_3_4	543404834346644	0	0	0	0	311126759549494
EdGrieg1_162_length_6632_cov_3_8	608377151496786	0	0	0	118468800785267	0
EdGrieg1_163_length_6597_cov_261_1	257762901857473	263.5	170915138252025	107356824266645	443369486938862	606383966262906
EdGrieg1_163_length_6597_cov_261_2	237562417798065	218.7	126863782439648	645042157136212	33941311424979	480262783197206
EdGrieg1_163_length_6597_cov_261_3	244354978227398	221.7	101797908284906	633551710047862	282548089872862	561698646434993
EdGrieg1_163_length_6597_cov_261_4	213345463223921	224.5	716135116325986	441593652807187	205099111359494	451655826111111
EdGrieg1_163_length_6597_cov_261_5	174598335905291	177	830299924605008	271602626764828	228940957517529	257253803869112
EdGrieg1_164_length_6548_cov_98_2	540451547203456	52.9	893623032908217	569227736641509	194585005289801	398826919959419
EdGrieg1_164_length_6548_cov_98_3	845230780380486	83.6	65853742468672	392139669750464	159932881060111	284190281709303
EdGrieg1_164_length_6548_cov_98_4	45126227547917	47.7	26302564154154	21640342016393	777451505153316	145122884487851
EdGrieg1_164_length_6548_cov_98_5	436495839763228	47.5	514256924755357	321619867031765	129723336859868	236790433106796
EdGrieg1_164_length_6548_cov_98_6	182217816734717	200.4	81804753294417	598742414456683	25426366368538	338480857201161
EdGrieg1_164_length_6548_cov_98_7	190191692021325	22.7	23691774155396	241412040297398	561245943720203	18730248544691
EdGrieg1_1643_length_1351_cov_5_2	419366774332736	6.5	0	0	125873100834346	294421967090461
EdGrieg1_165_length_6519_cov_82_2	849956039809588	70.6	302760033189304	361047871746692	113285790750912	11317496890995
EdGrieg1_165_length_6519_cov_82_3	747181647226635	81.9	193404574907993	188803816863481	898882025958214	119648075987826
EdGrieg1_165_length_6519_cov_82_5	734187183796607	63.9	43261248312753	360146660210351	152528581011031	207765856209226
EdGrieg1_165_length_6519_cov_82_6	721192720366578	73.7	276537624868445	28951420604961	104252544691035	132385480237838
EdGrieg1_166_length_6494_cov_4_2	330768160037088	0	0	0	115507080765635	242219490655982
EdGrieg1_166_length_6494_cov_4_3	525685111487514	0	0	0	0	367505434098731
EdGrieg1_166_length_6494_cov_4_4	437086497191866	0	0	0	111064500736188	41970791053321
EdGrieg1_166_length_6494_cov_4_5	590657428637656	0	0	878681247932668	947750406282137	254748085000257
EdGrieg1_166_length_6494_cov_4_6	466619368623749	0	0	0	11402622075582	319479155779011
EdGrieg1_1660_length_1339_cov_4_1	330768160037088	0	0	0	0	258924283115015
EdGrieg1_1661_length_1339_cov_3_2	318955011464334	5.9	0	0	0	0
EdGrieg1_1665_length_1337_cov_258_1	241697019798529	244	74682334964472	315942234352815	227874738310461	152305945245236
EdGrieg1_1665_length_1337_cov_258_2	120907575642128	147	238406349886585	486654229624247	809289995364356	513463558209534
EdGrieg1_167_length_6486_cov_4_2	513871962914761	6.1	0	0	0	334095849180665
EdGrieg1_167_length_6486_cov_4_3	460712794337372	0	0	0	176222341168085	225514698196949
EdGrieg1_167_length_6486_cov_4_7	425273348619113	0	0	0	0	200457509508399
EdGrieg1_1670_length_1334_cov_4_1	419366774332736	0	0	0	0	292333868033082
EdGrieg1_168_length_6412_cov_3_2	454806220050995	0	0	0	103660200687109	160783627418195
EdGrieg1_168_length_6412_cov_3_4	478432517196502	0	0	0	0	267276679344532
EdGrieg1_1688_length_1326_cov_175_1	111484 days, 5:12:00	131.3	349708449833636	14881255493834	90036288596803	434324603934864
EdGrieg1_169_length_6371_cov_167_2	157351138989072	160.8	248597591548403	211672059598139	653059264328785	107537101455026
EdGrieg1_169_length_6371_cov_167_3	165679408732863	171.1	574488308060037	325450016061215	147789828979621	178950089217394
EdGrieg1_169_length_6371_cov_167_4	158650585332075	146.7	649605774690968	348092955911788	157415419043424	189808204315765
EdGrieg1_169_length_6371_cov_167_5	158827782560666	151.2	339631716505097	224176369664873	101586996673367	134055959483742
EdGrieg1_1698_length_1321_cov_293_1	170286536676236	159.7	115195383278532	575310914511812	226867753503787	412399563832383
EdGrieg1_1698_length_1321_cov_293_2	219783629196072	238.7	102095629951431	690665991163485	256781125702067	369384723250372
EdGrieg1_1698_length_1321_cov_293_3	183576328820584	206.8	421848699799317	455562431620475	122911380814715	220085640647763
EdGrieg1_17_length_57093_cov_237_1	149672592416782	137.2	346502216501828	184185107739732	0	11818640664766
EdGrieg1_17_length_57093_cov_237_10	226517123882541	217	487232958101546	429652599950666	149270688989437	259968332643705
EdGrieg1_17_length_57093_cov_237_11	254455220257102	248.3	995420941193123	809175308192353	284473207885623	377110689762675
EdGrieg1_17_length_57093_cov_237_12	260716189000662	268.7	138085599100976	80354273609022	362366444401936	506990451131659
EdGrieg1_17_length_57093_cov_237_13	215589961452745	199.5	780259782962147	383127554387052	182738125211275	184587956672317
EdGrieg1_17_length_57093_cov_237_14	336674734323464	0	367571749825138	0	122911380814715	0
EdGrieg1_17_length_57093_cov_237_15	187061207649546	196.6	491469766432864	24107408597127	132092712875573	1382321575985
EdGrieg1_17_length_57093_cov_237_16	203363352679945	199	707203466330235	291316629122292	17385296515238	176444370348539
EdGrieg1_17_length_57093_cov_237_19	214349580852605	207.1	714531999660082	444635241742338	175037653160232	219459210930549
EdGrieg1_17_length_57093_cov_237_2	198460896022253	169.7	311920699851613	10544174975192	105881490701833	991847052255098
EdGrieg1_17_length_57093_cov_237_20	200705394251076	209.2	852285524594549	367581655385166	193400317281949	240340201504341
EdGrieg1_17_length_57093_cov_237_21	233605013026193	237	1052446091166	529687080484539	26462968375409	386089515709406
EdGrieg1_17_length_57093_cov_237_22	147073699730776	103.1	686133933006925	391689063982293	184811329225017	314258908135563
EdGrieg1_17_length_57093_cov_237_23	214290515109742	220.9	167353929087053	828326053339603	478910127174442	71726202620974
EdGrieg1_17_length_57093_cov_237_25	207616086166136	233.6	129657785771652	661714570558524	483945051207816	104613762774696
EdGrieg1_17_length_57093_cov_237_26	209801518652096	212	135761079935415	735388613654417	495199587282417	113321135843967
EdGrieg1_17_length_57093_cov_237_27	210333110337869	177.7	119386388276539	597728551478299	427672370834814	666938838926902
EdGrieg1_17_length_57093_cov_237_28	221083075539075	214.1	178919270748218	871922161410109	748426648960925	10133544725461
EdGrieg1_17_length_57093_cov_237_29	199287816422345	193.3	168430307419874	833958625441736	749018992964852	769673312549956
EdGrieg1_17_length_57093_cov_237_3	188715048449731	165	2670334332063	115129773767588	75820032502571	887442099386141
EdGrieg1_17_length_57093_cov_237_30	15215335361706	159.9	108176022448538	486541578182204	438038390903525	436412702992243
EdGrieg1_17_length_57093_cov_237_31	181981553763262	186.2	105370568283206	614400964900611	433891982876041	476504204893923
EdGrieg1_17_length_57093_cov_237_32	19905155345089	187.3	106630159949274	436524337915268	389910440584511	332007750123286
EdGrieg1_17_length_57093_cov_237_33	202713629508444	184.6	141383439099407	748005575163194	558728481703516	67717052430806
EdGrieg1_17_length_57093_cov_237_34	156051692646069	159.3	809688424614814	401940345208174	331416470196785	402167878451225
EdGrieg1_17_length_57093_cov_237_35	15120830173124	153.7	571740108061344	243890372022337	253671319681453	286069570860944
EdGrieg1_17_length_57093_cov_237_36	175720585019703	162.5	132073911603836	730882555972711	547918203631861	654201434676889
EdGrieg1_17_length_57093_cov_237_37	163671173475495	172.4	446926024787388	369496729899891	224498377488081	155772189680485
EdGrieg1_17_length_57093_cov_237_39	160954149303761	149.3	492156816432537	541853436225145	227460097507713	250989506696974
EdGrieg1_17_length_57093_cov_237_4	193735636593151	185.2	385778574816477	191394800030462	123059466815696	922939783361586
EdGrieg1_17_length_57093_cov_237_40	190605152221372	188.8	943319649551242	664756159493676	344744210285127	335348708615092
EdGrieg1_17_length_57093_cov_237_41	153748128674382	152.6	390816941480747	392815578402719	154601785024774	109834010418144
EdGrieg1_17_length_57093_cov_237_42	163730239218358	152.9	517005124754049	403404813954729	199916101325138	141364306184569
EdGrieg1_17_length_57093_cov_237_43	146483042302139	128.7	257529241544154	219445009099082	127057788842199	943820773935378
EdGrieg1_17_length_57093_cov_237_44	195153214421882	197.7	645941508026045	455675083062518	226571581501823	219459210930549
EdGrieg1_17_length_57093_cov_237_45	288536153889495	293.7	186934854077738	96294452658057	469728795113584	736890157349104
EdGrieg1_17_length_57093_cov_237_46	254278023028511	233.8	10080168578538	522364736751767	273514843812986	386298325615144
EdGrieg1_17_length_57093_cov_237_47	263964804858169	256.4	127573734105977	759383370809502	322679396138871	452073445922587
EdGrieg1_17_length_57093_cov_237_48	23543605105497	219.1	740181866314546	543655859297827	21694599143802	321776064742128
EdGrieg1_17_length_57093_cov_237_49	191609269850056	221.4	373984216488754	228907730230664	799664405300553	14324359533621
EdGrieg1_17_length_57093_cov_237_5	206080376851678	214.7	560403783066737	228119170136366	151195807002197	150551942037037
EdGrieg1_17_length_57093_cov_237_50	233132487083283	233.9	1276653407726	652477152311027	298985635981818	390474523729902
EdGrieg1_17_length_57093_cov_237_51	240043178998344	242.4	150887630761553	62284982305381	355702574357765	459381792623414
EdGrieg1_17_length_57093_cov_237_52	217302867995794	240	115012169945286	543881162181913	289211959917033	430148405820106
EdGrieg1_17_length_57093_cov_237_54	231242383311642	256.7	115527457445041	638958979265909	325493030157522	473580866213592
EdGrieg1_17_length_57093_cov_237_55	251738196085369	267.5	137593213267877	813681365874059	434484326879967	719767745078595
EdGrieg1_17_length_57093_cov_237_6	2158262244242	210.6	592122591384981	277798456077174	15889627905324	169136023647712
EdGrieg1_17_length_57093_cov_237_7	216357816109974	213.5	765602716302453	346741138607276	183774727218146	173938651479684
EdGrieg1_17_length_57093_cov_237_9	25551840362865	252.3	112412830779856	583647121222968	28328851987777	419290290721734
EdGrieg1_170_length_6349_cov_235_1	229824805482912	234.8	610787449709435	469418558991721	139497012924652	320314395401962
EdGrieg1_170_length_6349_cov_235_10	181331830591761	20.1	220428541561804	290640720470036	623442064132468	119021646270612
EdGrieg1_170_length_6349_cov_235_2	58475085435128	9.5	102484958284579	246706658073403	275439961825746	586755835123543
EdGrieg1_170_length_6349_cov_235_3	209919650137823	215.3	63838395802964	439565926850419	13090802486772	293795537373247
EdGrieg1_170_length_6349_cov_235_4	213581726195377	203.3	425054933131125	366680443848825	959597286360664	207139426492012
EdGrieg1_170_length_6349_cov_235_5	168278301418868	183.3	260162933209568	193985783197443	0	155980999586223
EdGrieg1_170_length_6349_cov_235_6	205607850908768	199.2	235658149887892	231611364839688	814473005398712	158904338266554
EdGrieg1_170_length_6349_cov_235_7	206316639823133	222.8	446353483120993	442269561459443	935903526203611	240131391598603
EdGrieg1_170_length_6349_cov_235_8	203540549908536	234.1	759075741305558	602459912044091	212947669411518	380034028443006
EdGrieg1_170_length_6349_cov_235_9	13207100104338	192.7	333562774841317	45150697970694	924056646125084	14929908260261
EdGrieg1_1703_length_1320_cov_3_2	401647051473606	0	0	0	0	135726438729645
EdGrieg1_171_length_6321_cov_54_1	543995491775282	44.7	366884699825465	470432421970105	102623598680238	211942054323984
EdGrieg1_171_length_6321_cov_54_2	502058814342008	54.5	659682508019508	576662731816324	167485267110171	303400793037191
EdGrieg1_171_length_6321_cov_54_3	518597222343862	50.5	615940324706984	612260587501801	152232409009068	332216560029023
EdGrieg1_171_length_6321_cov_54_4	523322481772964	42.3	564984116397891	462659472469162	153269011015939	353723980320029
EdGrieg1_171_length_6321_cov_54_5	464256738909198	46.7	311920699851613	302243819000429	838166765555765	186467245823959
EdGrieg1_171_length_6321_cov_54_6	556399297776672	47	662316199684922	436862292241396	160525225064037	319479155779011
EdGrieg1_1716_length_1314_cov_3_2	632003448642292	0	0	0	0	114845448155854
EdGrieg1_172_length_6176_cov_57_1	287650167746539	28.5	367571749825138	228682427346579	106770006707722	242845920373196
EdGrieg1_172_length_6176_cov_57_2	573528363207164	57.4	113145684112841	738430202589569	238566547581332	544367424258746
EdGrieg1_172_length_6176_cov_57_3	600107947495859	51.6	734570957983882	529011171832283	185403673228943	336392758143782
EdGrieg1_172_length_6176_cov_57_4	505012101485196	54.1	557541074734766	529123823274326	141125958935449	286069570860944
EdGrieg1_172_length_6176_cov_57_5	497333554912907	57.2	520898408085531	484063246457266	165708235098392	266859059533056
EdGrieg1_172_length_6176_cov_57_6	495561582626994	46.4	603458916379588	529574429042496	160229053062074	270826447742076
EdGrieg1_172_length_6176_cov_57_7	308913835177494	25.3	192373999908484	230935456187432	539033043572966	985582755082961
EdGrieg1_173_length_6137_cov_77_2	755450851227563	68.6	235429133221335	114341213673289	709331944701787	12319784438537
EdGrieg1_173_length_6137_cov_77_3	757813480942113	73.8	552960741403611	212010013924267	127205874843181	239504961881389
EdGrieg1_173_length_6137_cov_77_4	642044624929133	71.1	308943483186362	155684292902942	100402308665514	216953492061694
EdGrieg1_173_length_6137_cov_77_5	717058118366115	66.9	206229508235225	132928701610327	638250664230627	115054258061591
EdGrieg1_174_length_6133_cov_4_1	330768160037088	0	0	0	0	304862462377357
EdGrieg1_174_length_6133_cov_4_2	437086497191866	0	0	0	947750406282137	388386424672523
EdGrieg1_174_length_6133_cov_4_3	318955011464334	5.8	0	0	0	273540976516669
EdGrieg1_175_length_6081_cov_287_1	502067 days, 16:14:00	201.8	105702642449715	572156674134618	353925542345986	645431418635897
EdGrieg1_175_length_6081_cov_287_2	269398853201635	279.9	180705600747368	137975486213837	541106247586708	118416097543972
EdGrieg1_175_length_6081_cov_287_3	245063767141764	244.2	150670064928323	971956641943981	409309706713098	693248887049879
EdGrieg1_175_length_6081_cov_287_4	251797261828233	248	155536669092674	88814396906425	414936974750398	749836371504854
EdGrieg1_1758_length_1291_cov_15_1	130535291728922	14.6	367228224825302	189705028399822	0	473998486025068
EdGrieg1_1759_length_1291_cov_4_1	442993071478242	0	0	0	82928160549687	365417335041352
EdGrieg1_176_length_6057_cov_4_3	413460200046359	5.7	0	0	0	160783627418195
EdGrieg1_176_length_6057_cov_4_4	496152240055631	0	0	0	0	24639568877074
EdGrieg1_177_length_6023_cov_3_2	401647051473606	0	0	0	0	233867094426465
EdGrieg1_177_length_6023_cov_3_4	478432517196502	6	0	0	0	169136023647712
EdGrieg1_1771_length_1286_cov_3_1	36030103146897	0	0	0	0	219250401024811
EdGrieg1_178_length_6018_cov_239_1	0	0	437421833125242	208405167778902	276920821835562	818534830492629
EdGrieg1_178_length_6018_cov_239_2	190723283707099	179.5	58925988305301	172919963535467	188365393248575	194819642053475
EdGrieg1_178_length_6018_cov_239_3	207320757451817	208.1	146181338263792	649886169144046	306389936030897	534344548783326
EdGrieg1_178_length_6018_cov_239_5	249729960828001	241.6	127035544939566	723222257913811	352148510334207	514716417643962
EdGrieg1_179_length_5906_cov_4_2	0	0	0	0	903324605987662	231778995369086
EdGrieg1_179_length_5906_cov_4_3	460712794337372	0	0	0	11402622075582	0
EdGrieg1_179_length_5906_cov_4_4	478432517196502	0	0	0	115507080765635	0
EdGrieg1_179_length_5906_cov_4_5	460712794337372	0	0	0	111064500736188	263100481229773
EdGrieg1_18_length_54785_cov_226_11	221142141281939	195	897172791239862	472798102253001	19636203730158	188555344881338
EdGrieg1_18_length_54785_cov_226_12	21677127631002	213.5	10578279828301	484964457993607	204506767355567	243472350090409
EdGrieg1_18_length_54785_cov_226_13	223327573767898	218.3	831788532937633	425597148037131	156823075039497	189390584504289
EdGrieg1_18_length_54785_cov_226_14	199760342365255	215.7	563037474732151	376706422190621	118172628783304	117977596741922
EdGrieg1_18_length_54785_cov_226_15	203068023965626	209.5	908852641234306	408812083172776	199619929323175	207557046303488
EdGrieg1_18_length_54785_cov_226_16	204899061994403	197.5	760220824638346	362962946261417	215168959426241	210062765172343
EdGrieg1_18_length_54785_cov_226_17	1081773 days, 20:01:00	248.4	101351325785118	686159933481779	27395910181593	393397862410233
EdGrieg1_18_length_54785_cov_226_18	263728541886714	258.3	137432901601287	100203457696937	358664294377396	468151808664406
EdGrieg1_18_length_54785_cov_226_19	238684666912477	251.7	175544 days, 5:13:00	876090264765687	398943686644387	536641457746443
EdGrieg1_18_length_54785_cov_226_2	173180758076561	170.9	386694641482708	249860898450597	118024542782322	136979298164073
EdGrieg1_18_length_54785_cov_226_20	209683387166368	219.9	100664275785445	538135938637738	247895965643172	223217789233832
EdGrieg1_18_length_54785_cov_226_21	200350999793893	207.4	794687832955283	403517465396771	201545047335936	159739577889505
EdGrieg1_18_length_54785_cov_226_22	190546086478508	190.5	104454501616975	627130577851431	241676353601945	289828149164227
EdGrieg1_18_length_54785_cov_226_23	194208162536061	195.6	711898307994668	402052996650217	185403673228943	191687493467406
EdGrieg1_18_length_54785_cov_226_24	206375705565997	208.3	967595416206361	485302412319735	241380181599982	234702334049417
EdGrieg1_18_length_54785_cov_226_25	190250757764189	192.4	601512274713848	329730770858836	171779761138637	151178371754251
EdGrieg1_18_length_54785_cov_226_26	174657401648155	169.7	494446983098114	277122547424918	146160882968823	141364306184569
EdGrieg1_18_length_54785_cov_226_27	204662799022948	186.2	562922966398872	351472499173067	159044365054221	160157197700981
EdGrieg1_18_length_54785_cov_226_28	191963664307238	221.4	697470258001532	387408309184672	195029263292746	196072501487903
EdGrieg1_18_length_54785_cov_226_29	205312522194449	204.9	535784491411782	372087713066872	145716624965879	151387181659989
EdGrieg1_18_length_54785_cov_226_3	207970480623319	195.2	831215991271239	466039015730442	203766337350659	161618867041147
EdGrieg1_18_length_54785_cov_226_30	173535152533743	175.8	413260574803403	305848665145794	119357316791157	144705264676375
EdGrieg1_18_length_54785_cov_226_31	17896920087721	192.9	500401416428615	379297405357601	134906346894223	116307117496019
EdGrieg1_18_length_54785_cov_226_32	20862020379482	200.2	707432482996792	378283542379218	185255587227961	169762453364925
EdGrieg1_18_length_54785_cov_226_33	196866120964931	188.6	352113124832492	227330610042067	901843745977846	105240192491909
EdGrieg1_18_length_54785_cov_226_34	207970480623319	209.7	702508624665801	428638736972282	161561827070908	17832365950018
EdGrieg1_18_length_54785_cov_226_35	205548785165904	206.8	694149516336445	380198616893943	182738125211275	184587956672317
EdGrieg1_18_length_54785_cov_226_36	208383940823365	199.8	81507031627892	486992183950375	206283799367346	216535872250218
EdGrieg1_18_length_54785_cov_226_37	214703975309788	210.5	837284932935019	497243465176256	213095755412499	20338084818873
EdGrieg1_18_length_54785_cov_226_38	186116155763726	186.4	201649174904071	156247550113155	623442064132468	605548726639955
EdGrieg1_18_length_54785_cov_226_39	103660378725909	121	236001674887729	184748364949945	463509183072358	707865580451533
EdGrieg1_18_length_54785_cov_226_4	186116155763726	164.9	563953541398382	378508845263303	147641742978639	115471877873067
EdGrieg1_18_length_54785_cov_226_40	221201207024802	201.8	855949791259473	456013037388646	185255587227961	230108516123183
EdGrieg1_18_length_54785_cov_226_41	201414183165441	190.3	561663374732805	347529698701574	139052754921707	150134322225561
EdGrieg1_18_length_54785_cov_226_42	248725843199317	226.1	100412357452232	700691969505281	268776091781575	377110689762675
EdGrieg1_18_length_54785_cov_226_43	154279720360156	160.4	219512474895573	112088184832436	576054543818362	695336986107258
EdGrieg1_18_length_54785_cov_226_44	158532453846347	140.8	143593449931689	822355526911343	497568963298122	636870212500642
EdGrieg1_18_length_54785_cov_226_45	127582004585734	99.3	716822166325659	736740430958929	247303621639245	235955193483845
EdGrieg1_18_length_54785_cov_226_46	189187574392641	189.1	593038658051212	266420660430867	158452021050295	138440967504238
EdGrieg1_18_length_54785_cov_226_47	190132626278462	178.9	567961333063142	248847035472213	155786473032626	156189809491961
EdGrieg1_18_length_54785_cov_226_48	196157332050566	200.7	745449249645374	353387573687792	19636203730158	193149162807572
EdGrieg1_18_length_54785_cov_226_5	218602314338797	219	114210611612334	538699195847951	250857685662803	239504961881389
EdGrieg1_18_length_54785_cov_226_6	238566535426749	218.2	142081939932409	668924262849254	311869118067216	303818412848667
EdGrieg1_18_length_54785_cov_226_7	207438888937545	188.9	826750166273364	405432539911496	184663243224035	181038188274773
EdGrieg1_18_length_54785_cov_226_8	187415602106728	176.7	466964983111188	381212479872326	1551941290287	137605727881286
EdGrieg1_18_length_54785_cov_226_9	197693041365024	179.6	516547091420934	260675436886691	144087678955081	135726438729645
EdGrieg1_180_length_5891_cov_253_2	269694181915954	250.9	145528640764102	96125475494993	365328164421568	564830795021061
EdGrieg1_180_length_5891_cov_253_3	149731658159646	131	531433174747186	315987294929632	164967805093485	327413932197051
EdGrieg1_180_length_5891_cov_253_4	226930584082588	230.6	101156661618544	566636753474528	243453385613724	59197608276699
EdGrieg1_180_length_5891_cov_253_6	233723144511921	243.2	753235816308336	431567674465391	237826117576424	345998013807726
EdGrieg1_1809_length_1267_cov_4_3	496152240055631	0	0	0	0	194193212336261
EdGrieg1_181_length_5833_cov_115_2	558761927491223	59	99473389119345	632312544185393	27114546779728	573392001156316
EdGrieg1_181_length_5833_cov_115_3	536316945202992	51.4	742357524646844	508283306496435	198879499318267	414070043078286
EdGrieg1_181_length_5833_cov_115_4	365026290898072	31	470400233109554	249072338356298	110768328734225	181038188274773
EdGrieg1_181_length_5833_cov_115_5	575890992921715	59	87633227458311	548049265537491	213391927414462	402167878451225
EdGrieg1_181_length_5833_cov_115_6	470163313195574	49	429520758129001	32905486220658	134906346894223	273332166610931
EdGrieg1_181_length_5833_cov_115_7	379792726614013	56.2	246421933216105	15816262462788	11876497278723	25245117603714
EdGrieg1_1818_length_1264_cov_1721_1	172336117953609	1682.9	464377094779086	275027230602925	131352282870665	138106871655057
EdGrieg1_182_length_5707_cov_260_1	207025428737499	202	846789124597164	522702691077895	245970847630411	392562622787281
EdGrieg1_182_length_5707_cov_260_2	198224633050798	197.4	848735766262905	606628015399669	243453385613724	323237734082293
EdGrieg1_182_length_5707_cov_260_3	249198369142227	256.2	151746443261144	102028411058028	426191510824999	556896018603021
EdGrieg1_182_length_5707_cov_260_4	214763041052652	221.4	584565041388576	725249983870579	218130679445873	275837885479786
EdGrieg1_182_length_5707_cov_260_5	245536293084674	232.7	144326303264674	117472923762075	410642480721932	780531427648328
EdGrieg1_182_length_5707_cov_260_6	197220515422113	211.4	158044401591482	981532014517607	403238180672853	735637297914676
EdGrieg1_182_length_5707_cov_260_7	260420860286343	263.8	204340120736124	121787473992309	513562251404133	733340388951559
EdGrieg1_183_length_5707_cov_4_2	466619368623749	0	0	0	0	357064938811835
EdGrieg1_183_length_5707_cov_4_3	442993071478242	0	0	0	0	261012382172394
EdGrieg1_183_length_5707_cov_4_4	502058814342008	0	0	0	992176206576612	160783627418195
EdGrieg1_183_length_5707_cov_4_5	419366774332736	0	0	0	0	190017014221503
EdGrieg1_183_length_5707_cov_4_6	0	7	0	0	0	215074202910053
EdGrieg1_1832_length_1260_cov_4_1	0	9.7	0	0	139200840922689	0
EdGrieg1_1832_length_1260_cov_4_2	525685111487514	0	0	0	0	190017014221503
EdGrieg1_184_length_5702_cov_4_3	649723171501422	0	0	0	0	411355514303694
EdGrieg1_184_length_5702_cov_4_4	324861585750711	5.4	0	0	143643420952136	396738820902039
EdGrieg1_184_length_5702_cov_4_5	442993071478242	0	0	0	102179340677293	352888740697077
EdGrieg1_1843_length_1255_cov_3_2	0	0	0	0	112545360746004	196281311393641
EdGrieg1_1849_length_1252_cov_3_2	0	0	0	0	799664405300553	219250401024811
EdGrieg1_185_length_5675_cov_12_2	79148095437446	12.8	0	0	0	0
EdGrieg1_185_length_5675_cov_12_3	140576468015762	13.7	0	0	0	0
EdGrieg1_185_length_5675_cov_12_4	124038060013908	13	0	968802401566787	0	0
EdGrieg1_185_length_5675_cov_12_5	138213838301212	15	0	0	0	0
EdGrieg1_1855_length_1248_cov_4_1	383927328614477	0	0	0	0	114845448155854
EdGrieg1_186_length_5557_cov_253_1	213936120652559	215	871866449585234	498369979596682	251746201668693	361032327020856
EdGrieg1_186_length_5557_cov_253_2	485520406340154	50.7	496737149763691	298188367086894	133573572885389	188972964692814
EdGrieg1_186_length_5557_cov_253_3	242051414255712	228.6	110855517447264	757580947736819	330083696187951	493208997352956
EdGrieg1_186_length_5557_cov_253_4	252565116485462	247.2	111095984947149	774478664043217	331268384195803	492582567635743
EdGrieg1_186_length_5557_cov_253_5	220315220881846	199.9	380282174819092	298526321413022	151640065005142	206721806680536
EdGrieg1_187_length_5499_cov_4_4	460712794337372	0	0	0	0	231778995369086
EdGrieg1_1871_length_1243_cov_3_2	39574047718723	0	0	0	0	194193212336261
EdGrieg1_188_length_5494_cov_4_3	555217982919397	0	0	0	0	254748085000257
EdGrieg1_189_length_5483_cov_4_2	0	0	0	0	115507080765635	258924283115015
EdGrieg1_189_length_5483_cov_4_3	366207605755347	0	0	0	122911380814715	192105113278882
EdGrieg1_189_length_5483_cov_4_4	79148095437446	0	0	0	0	254748085000257
EdGrieg1_19_length_54658_cov_687_10	613161476668751	610.4	111325001613707	36690574673291	42762794503452	478968161781631
EdGrieg1_19_length_54658_cov_687_11	601171130867407	608.6	120783389942541	380345063768598	470720971320161	553722108035804
EdGrieg1_19_length_54658_cov_687_12	631767185670837	626.9	101053604118593	324717781687938	419853429982987	488573417445575
EdGrieg1_19_length_54658_cov_687_13	648659988129874	685.2	118664985776882	346729873463071	501182261722073	608952328103483
EdGrieg1_19_length_54658_cov_687_14	635606458956982	651.4	945953341216656	233391257623962	414211353345588	487028224143114
EdGrieg1_19_length_54658_cov_687_15	58711348406583	652.9	118997059943391	25763384795154	472705323733314	524968984015693
EdGrieg1_19_length_54658_cov_687_16	624324902070003	631	775564941297714	16774926234571	338539406843999	40726284015123
EdGrieg1_19_length_54658_cov_687_17	644111925929364	622.3	104786575783484	294527195220508	395204 days, 15:22:00	565937487521472
EdGrieg1_19_length_54658_cov_687_18	684867288505363	689.1	135245792435661	398639657956324	293580 days, 1:32:00	625552715609647
EdGrieg1_19_length_54658_cov_687_19	657165455102256	694.6	158021499924826	509038071158121	587146185291882	710893324084733
EdGrieg1_19_length_54658_cov_687_2	568744038035199	534.4	105805699949666	295022861565495	399476796247921	483896075557045
EdGrieg1_19_length_54658_cov_687_20	687348049705641	692.9	131650230770704	385977635870731	293580 days, 1:32:00	611165713104305
EdGrieg1_19_length_54658_cov_687_21	635901787671301	654.2	103675844950679	314004629549682	391791132796977	48303995494352
EdGrieg1_19_length_54658_cov_687_22	671695627846743	680.5	129611982438341	371907470759604	496813724693116	593750966965763
EdGrieg1_19_length_54658_cov_687_23	711565004279785	729.6	118802395776816	320268049727253	459644138446738	574248121769841
EdGrieg1_19_length_54658_cov_687_24	67949230590476	676	133871692436314	424594550202951	523632099470881	603502389563723
EdGrieg1_19_length_54658_cov_687_25	631530922699382	617.4	136814556601581	420899582903952	524224443474807	606216918338316
EdGrieg1_19_length_54658_cov_687_26	652617392901747	630.8	121733809108755	387994096683294	498205733102343	574122835826399
EdGrieg1_19_length_54658_cov_687_27	631117462499336	619.9	100492513285527	324289706208176	405489087887773	473935843053347
EdGrieg1_19_length_54658_cov_687_28	674589849247067	656.2	142299505765638	466354439768161	539580961776597	655683985007628
EdGrieg1_19_length_54658_cov_687_29	628459504070466	568.7	111187591613772	359955152758879	436750042694986	521335691655854
EdGrieg1_19_length_54658_cov_687_3	631885317156565	622.6	123096458274774	345321730437538	499286760909508	617137676408409
EdGrieg1_19_length_54658_cov_687_30	630526805070698	627.9	126268339106598	441210637904242	479532088378565	597780998146504
EdGrieg1_19_length_54658_cov_687_31	673408534389792	665.8	122718580774953	356215124883063	488920740840798	582015850263292
EdGrieg1_19_length_54658_cov_687_32	638441614614443	675.7	130081466604784	362489810204838	53586400315196	666437695153131
EdGrieg1_19_length_54658_cov_687_33	64216275641486	650.5	123027753274806	357206457573038	495303247483104	619935729145297
EdGrieg1_19_length_54658_cov_687_34	615110646183255	680	104465952450303	345231609283904	452047326596383	58844719536002
EdGrieg1_19_length_54658_cov_687_35	604242549496322	640.5	134306824102774	431398697302327	52845970310288	609453471877254
EdGrieg1_19_length_54658_cov_687_36	562128674834458	565.8	780832324628541	234405120602346	338420938043214	414445900908615
EdGrieg1_19_length_54658_cov_687_37	635606458956982	611	121859768275362	363019271982439	50787574896644	609996377632173
EdGrieg1_19_length_54658_cov_687_38	607195836639511	576.7	978473707867852	266792410189607	365091226819997	457794837339806
EdGrieg1_19_length_54658_cov_687_39	578253622636266	570.5	801100299618899	205318518266933	311809883666823	380159314386449
EdGrieg1_19_length_54658_cov_687_4	622789192755545	635.5	127046995772894	39104695076265	478554720772087	574081073845251
EdGrieg1_19_length_54658_cov_687_40	514049160143352	501.1	683958274674626	206140873793845	242490826607344	29210417713677
EdGrieg1_19_length_54658_cov_687_41	609735663582653	611.8	113695324112579	379748011125772	41154580532792	511145768255843
EdGrieg1_19_length_54658_cov_687_42	540746875917774	498.7	787817332958551	261171103231679	262349159338974	293357036571197
EdGrieg1_19_length_54658_cov_687_43	375480927384958	414.7	263369166541376	118498051884663	151995471407498	147336269488673
EdGrieg1_19_length_54658_cov_687_44	626687531784553	607.7	121676554942116	379466382520665	44861173137361	535806218123491
EdGrieg1_19_length_54658_cov_687_45	597509054809853	622.9	116787049111109	379196019059763	397211080432903	447646675920943
EdGrieg1_19_length_54658_cov_687_46	564845699006191	578.2	875072682917042	283216990439426	320561766324835	371973966081523
EdGrieg1_19_length_54658_cov_687_47	578253622636266	597.3	105611035783092	321135465830981	422193188798496	478320851073843
EdGrieg1_19_length_54658_cov_687_48	677306873418801	654.5	110088311614295	338145833579422	414433482347061	506635474291904
EdGrieg1_19_length_54658_cov_687_49	626037808613052	627.8	123668999941168	398403089928035	458118852636628	537915198171444
EdGrieg1_19_length_54658_cov_687_5	665907185046094	669.2	132738059936854	39733290122863	55105762685267	665706860483048
EdGrieg1_19_length_54658_cov_687_50	539329298089044	596.9	111702879113527	320087807419985	422504169400557	50429680334764
EdGrieg1_19_length_54658_cov_687_51	73643168202543	726.6	118607731610242	330834754990854	498057647101361	593750966965763
EdGrieg1_19_length_54658_cov_687_52	629758950413469	638.9	116248859944698	338371136463507	465330640884431	567482680823933
EdGrieg1_19_length_54658_cov_687_53	658405835702396	681.2	100870390785347	355708193393871	451810388994813	562158028227616
EdGrieg1_19_length_54658_cov_687_6	678192859561757	711.7	124917140773908	33602798646902	519604160244182	628413411318257
EdGrieg1_19_length_54658_cov_687_7	702173551164446	698	125638543273564	337492455215574	529140898707396	659254634395747
EdGrieg1_19_length_54658_cov_687_8	597272791838398	603.2	943892191217637	739725 days, 19:37:00	414581568348042	489575704993117
EdGrieg1_19_length_54658_cov_687_9	363313384355022	408.9	551243116404428	144610656150149	183448938015986	231006398717856
EdGrieg1_190_length_5435_cov_32_1	283515565746075	28.9	178403983248463	271827929648914	817434725418343	157025049114912
EdGrieg1_190_length_5435_cov_32_2	255754666600105	32.2	148631816595959	256619984973156	598267443965599	12319784438537
EdGrieg1_190_length_5435_cov_32_3	385108643471752	37.9	54208244974212	945032947295788	230866075530289	397365250619253
EdGrieg1_190_length_5435_cov_32_4	293556742032915	30	394939241478785	499496494017109	15800776304735	381078077971696
EdGrieg1_190_length_5435_cov_32_5	288240825175176	30	46078153311413	523603902614236	201100789332991	617659701172754
EdGrieg1_190_length_5435_cov_32_6	242169545741439	25.6	349708449833636	455111825852305	162598429077779	449150107242256
EdGrieg1_191_length_5396_cov_247_1	22492234882522	216.3	116867204944404	678724938306964	368289884441199	630814725234243
EdGrieg1_191_length_5396_cov_247_2	171585983019239	173.7	774992399631319	31418487185695	214872787424278	227602797254328
EdGrieg1_191_length_5396_cov_247_3	165147817047089	174.7	488721566434171	279938833475984	180368749195569	164959825532953
EdGrieg1_191_length_5396_cov_247_4	200528197022484	186.3	64342232469391	328266302112281	20198930533888	26143000198387
EdGrieg1_192_length_5392_cov_161_2	148609409045234	148.1	277224674868118	277235198866961	216205561433113	480262783197206
EdGrieg1_192_length_5392_cov_161_3	790299639517184	61	198213924905705	108370687245029	858898805693187	361241136926594
EdGrieg1_192_length_5392_cov_161_4	164675291104179	167.3	545174174740649	31080532859567	337636082238011	945908872992757
EdGrieg1_192_length_5392_cov_161_5	131244080643287	112.2	193175558241436	131126278537644	0	918763585246828
EdGrieg1_192_length_5392_cov_161_6	109862281726604	119.6	159853633257287	149939069358767	348002102306722	480262783197206
EdGrieg1_192_length_5392_cov_161_8	149022869245281	150.3	7046842829981	551316157356728	550879923651492	19732536092233
EdGrieg1_192_length_5392_cov_161_9	600698604924497	41.5	139471149933651	207278653358475	204358681354586	524112863402168
EdGrieg1_1926_length_1220_cov_51_1	449490303193257	40.5	51391339975552	524505114150577	141274044936431	220294450553501
EdGrieg1_1926_length_1220_cov_51_2	410506912903171	39.7	461239566447245	369722032783976	97884846648827	242010680750244
EdGrieg1_193_length_5332_cov_5_2	448899645764619	0	0	104765841099664	0	0
EdGrieg1_193_length_5332_cov_5_3	437086497191866	0	0	0	0	263100481229773
EdGrieg1_193_length_5332_cov_5_4	620190300069539	0	0	0	0	202545608565778
EdGrieg1_194_length_5331_cov_4_2	0	0	0	0	784855805202395	219250401024811
EdGrieg1_194_length_5331_cov_4_4	431179922905489	0	0	0	0	29651006614784
EdGrieg1_1946_length_1211_cov_252_2	245890687541856	254.8	96267155787537	610683467313204	260335189725625	426389827516823
EdGrieg1_1948_length_1210_cov_894_1	767854657228953	0	110729558280657	41793684997823	721178824780314	134682389200955
EdGrieg1_1948_length_1210_cov_894_2	352386221925226	370.9	353991061498265	286833101728995	113611579953071	1406945 days, 21:11:00
EdGrieg1_1949_length_1210_cov_269_2	744228360083447	0	377877499820235	0	888516005889504	281893372746186
EdGrieg1_195_length_5319_cov_3_3	313048437177958	0	0	0	119949660795083	248483787828119
EdGrieg1_1950_length_1210_cov_3_1	389833902900853	0	0	0	0	302774363319977
EdGrieg1_196_length_5253_cov_48_1	426454663476388	36.8	381770783151717	315761992045547	851494505644108	184587956672317
EdGrieg1_196_length_5253_cov_48_2	49142698062653	46.9	973091816203746	478318022913091	177258943174956	352471120885601
EdGrieg1_196_length_5253_cov_48_3	466028711195111	53.4	728845541319939	32736509057594	147197484975694	29254267793882
EdGrieg1_196_length_5253_cov_48_4	535135630345717	47.4	801901857951851	393604138497018	153565183017903	32553464304541
EdGrieg1_196_length_5253_cov_48_5	417594802046823	46.8	644567408026699	2950341267097	132685056879499	226767557631376
EdGrieg1_196_length_5253_cov_48_6	21677127631002	30.1	275507049868935	11310204781082	439815422915304	580491537951405
EdGrieg1_1964_length_1204_cov_3_1	301235288605205	0	0	0	133277400883426	0
EdGrieg1_1966_length_1203_cov_3_2	0	0	0	0	179184061187717	225514698196949
EdGrieg1_197_length_5248_cov_263_1	259239545429067	269.1	185159974911915	917433343995339	59649041195382	955305318750963
EdGrieg1_197_length_5248_cov_263_2	238861864141068	234.7	15615501409238	945032947295788	462028323062542	592184892672728
EdGrieg1_197_length_5248_cov_263_3	223268508025034	225.7	141520849099342	765353897237762	361626014397028	534344548783326
EdGrieg1_197_length_5248_cov_263_5	260420860286343	231.9	117279434944208	772000332318278	302095442002431	529959540762829
EdGrieg1_197_length_5248_cov_263_6	250438749742366	257.5	154517544926493	834859836978077	37214012046672	614736362492423
EdGrieg1_197_length_5248_cov_263_7	233664078769057	229.1	136505384101728	837676123029143	378507818508929	614945172398161
EdGrieg1_198_length_5224_cov_280_1	235022590854923	242	121882669942018	697875683454215	322383224136908	487779939803771
EdGrieg1_198_length_5224_cov_280_2	280680410088614	273.6	223130938227185	100451290869431	520374207449286	763617825283557
EdGrieg1_1981_length_1199_cov_6_2	720602062937941	0	0	0	0	215074202910053
EdGrieg1_199_length_5133_cov_4_2	383927328614477	0	0	0	0	258924283115015
EdGrieg1_199_length_5133_cov_4_3	525685111487514	0	0	0	0	144078834959162
EdGrieg1_1998_length_1194_cov_3_1	342581308609841	0	0	0	0	167047924590332
EdGrieg1_2_length_147541_cov_696_10	57205171963557	601.4	108336334115129	37947764766487	385778841157124	478947280791057
EdGrieg1_2_length_147541_cov_696_100	556103969062353	563.6	884118841246072	234652953774839	357020539766501	441507664692249
EdGrieg1_2_length_147541_cov_696_101	672522548246836	662.9	131123492437622	343046171308277	514761748012084	626492360185468
EdGrieg1_2_length_147541_cov_696_102	539447429574772	461	706745432997119	192273481278394	260971959529845	281141657085529
EdGrieg1_2_length_147541_cov_696_103	625210888212959	631.3	104030820783844	313711735800371	423185365005072	524968984015693
EdGrieg1_2_length_147541_cov_696_104	612748016468705	609.6	140261257433275	371625842154497	534753358144598	689970571529794
EdGrieg1_2_length_147541_cov_696_105	665316527617456	679.9	135062579102414	399833763241977	54503052661272	680595006762162
EdGrieg1_2_length_147541_cov_696_106	572878640035663	576.3	109366909114638	364663983036261	385645563756241	467337450032029
EdGrieg1_2_length_147541_cov_696_107	558939124719814	598.1	106355339949404	46553208424125	329565395184515	349338972299533
EdGrieg1_2_length_147541_cov_696_108	616410092526258	596.4	985916749530978	378058239495132	295076165555904	38005490943358
EdGrieg1_2_length_147541_cov_696_109	586700023865784	598.3	120989504942443	583275371464227	377308321900978	403921881659424
EdGrieg1_2_length_147541_cov_696_11	615760369354757	632.5	121344480775607	430373569179739	444406088945733	531797067933323
EdGrieg1_2_length_147541_cov_696_110	586404695151465	590	106229380782798	456384787147387	377012149899015	489304252115657
EdGrieg1_2_length_147541_cov_696_111	554804522719351	524.8	114622841612138	550944407597987	338954047646747	328792077574922
EdGrieg1_2_length_147541_cov_696_112	493730544598217	480	751060157976038	364506271017402	24453441342089	252472057027714
EdGrieg1_2_length_147541_cov_696_113	566853934263559	569.5	648575199691459	375624968347011	256144355897846	269385659392485
EdGrieg1_2_length_147541_cov_696_114	719775142537848	717.8	115848080778222	309836526194104	478924935774541	596549019702651
EdGrieg1_2_length_147541_cov_696_115	729048464167459	707.3	130528049104572	358130199397788	52838566010239	673495469967073
EdGrieg1_2_length_147541_cov_696_116	700519710364261	687	157758130758284	476076259216442	596594072154507	748228535230672
EdGrieg1_2_length_147541_cov_696_117	654212167959068	676.7	127276012439452	357882366225294	488713420439423	59362568102232
EdGrieg1_2_length_147541_cov_696_118	566322342577785	610.7	138864255767273	406502728610901	519100667840844	612188881642421
EdGrieg1_2_length_147541_cov_696_119	679137911447577	645.1	119374937443211	382913516647171	449811227981561	562429481105075
EdGrieg1_2_length_147541_cov_696_12	672699745475427	689	139116174100486	528639422073542	542098423793284	653407957035085
EdGrieg1_2_length_147541_cov_696_120	635015801528344	664.4	115504555778385	34498377611141	448656157173905	579865108234191
EdGrieg1_2_length_147541_cov_696_121	70630815316491	667.5	145219468264249	392027018308421	554611690876228	666312409209688
EdGrieg1_2_length_147541_cov_696_122	683213447705177	669.1	148276840762795	414084170660372	571434260587736	710413061301536
EdGrieg1_2_length_147541_cov_696_123	668151683274917	656.6	139711617433536	371884940471195	547133347826658	690074976482663
EdGrieg1_2_length_147541_cov_696_124	623202652955591	636.7	876561291249667	226778617976058	374242941680659	410812608548775
EdGrieg1_2_length_147541_cov_696_125	457050718279819	411.1	918013307896614	227634768935582	376597509096266	466773663286536
EdGrieg1_2_length_147541_cov_696_126	683449710676632	688.3	124378951607497	339801809777449	503492403337385	63570087702851
EdGrieg1_2_length_147541_cov_696_127	525803242973242	611.1	102885737451055	332411875179451	445842523155255	537497578359968
EdGrieg1_2_length_147541_cov_696_128	611980161811476	612	117302336610863	330451740087909	457689403233781	570593948419428
EdGrieg1_2_length_147541_cov_696_129	685339814448273	646.1	118012288277192	321439624724497	442614248333856	548982123175554
EdGrieg1_2_length_147541_cov_696_13	626982860498872	641.6	135440456602235	480909006080072	524328103675494	634280969669492
EdGrieg1_2_length_147541_cov_696_130	635192998756936	646.2	126531708273139	337391068917736	446568144560065	523841410524709
EdGrieg1_2_length_147541_cov_696_131	671695627846743	639.2	121504792442198	365013202506594	460043970649389	545432354778009
EdGrieg1_2_length_147541_cov_696_132	686698326534139	692.1	134753406602562	408857143749593	498087264301558	608430303339138
EdGrieg1_2_length_147541_cov_696_133	635842721928437	663.1	131112041604294	383274001261707	495258821682809	606008108432578
EdGrieg1_2_length_147541_cov_696_134	723141889881083	738.5	139837576600143	354863307578551	548169949833529	682557819876098
EdGrieg1_2_length_147541_cov_696_135	626215005841643	671.8	116351917444649	347079092933404	450373954785291	540608845955463
EdGrieg1_2_length_147541_cov_696_136	626923794756009	636.8	15539925909274	521272017763953	541298759387984	629186007969487
EdGrieg1_2_length_147541_cov_696_137	619835905612357	640.1	119729913276375	376819073632663	488683803239227	621021540655134
EdGrieg1_2_length_147541_cov_696_138	616469158269122	623.5	127356168272747	469350968126496	447323383165071	543469541664073
EdGrieg1_2_length_147541_cov_696_139	65533441707348	658.8	132417436603673	382936046935579	50128592192276	613650550982586
EdGrieg1_2_length_147541_cov_696_14	651613275273063	625.5	142024685765769	515414142777735	545074952413014	64935704486377
EdGrieg1_2_length_147541_cov_696_140	679728568876215	690.3	134512939102676	42123753723008	513132802001286	626012097402271
EdGrieg1_2_length_147541_cov_696_141	625860611384461	639	139070370767175	489921121443484	467522313698959	638874787595726
EdGrieg1_2_length_147541_cov_696_142	61658728975485	594.3	130493696604588	500645538725944	477281181163645	564267008275569
EdGrieg1_2_length_147541_cov_696_143	612629884982977	637.2	121046759109082	344352928035972	484952036014491	604316748196101
EdGrieg1_2_length_147541_cov_696_144	424151099504701	462.1	692202874670704	188094112778612	284562059486212	339775478616736
EdGrieg1_2_length_147541_cov_696_145	618241130555035	656.7	104717870783517	291305363978088	39530077102024	453555996253326
EdGrieg1_2_length_147541_cov_696_146	64718334455828	652.1	123794959107775	381787002226744	475533766352062	561886575350157
EdGrieg1_2_length_147541_cov_696_147	690655731306012	686.4	136058801601941	389582482016095	528548554703469	656143366800252
EdGrieg1_2_length_147541_cov_696_148	663603621074407	663.7	124791181607301	321372033859271	486462513224503	60926554296209
EdGrieg1_2_length_147541_cov_696_149	697566423221072	695.5	132142616603804	270723945516896	485870169220577	592894846352237
EdGrieg1_2_length_147541_cov_696_15	986397905824886	6.9	296576583192245	477642114260835	196510123302562	21841516140186
EdGrieg1_2_length_147541_cov_696_150	658760230159578	680.4	15561682492597	453095365039741	555737144483688	682014914121179
EdGrieg1_2_length_147541_cov_696_151	659232756102488	682.2	137581762434549	43917164680327	503507211937484	629895961648996
EdGrieg1_2_length_147541_cov_696_152	679256042933305	12.7	444292333121974	689426825301016	288619615913107	417619811475831
EdGrieg1_2_length_147541_cov_696_153	552028432804754	620.3	121069660775738	359222918385601	455497730419254	533864286000128
EdGrieg1_2_length_147541_cov_696_154	651081683587289	646.8	140662036599751	427929032887413	547947820832057	667105886851492
EdGrieg1_2_length_147541_cov_696_155	677602202133119	725.4	148299742429451	466433295777591	539536535976303	646851325994915
EdGrieg1_2_length_147541_cov_696_156	637437496985759	606.9	117748919110651	333955199935435	4342177720782	554849681526789
EdGrieg1_2_length_147541_cov_696_157	530705699630934	548.8	946067849549935	259402475591609	349438536516244	438229349172163
EdGrieg1_2_length_147541_cov_696_158	650609157644379	641.1	91446354956497	27379932988466	367268091034426	45462092677259
EdGrieg1_2_length_147541_cov_696_159	562246806320185	555.8	809917441281371	269980445999414	325078389354773	343617580882314
EdGrieg1_2_length_147541_cov_696_16	653030853101793	632.7	102049826618119	309982973068759	387852045170866	484522505274259
EdGrieg1_2_length_147541_cov_696_160	623734244641365	52.4	892019916242313	198379189437106	437001788896654	769464502644219
EdGrieg1_2_length_147541_cov_696_161	696089779649478	727.6	122936146608183	363582529192652	543968 days, 20:07:01	597196330410438
EdGrieg1_2_length_147541_cov_696_162	70270514285022	720.2	143673605764985	416247078347591	569834931777135	671616180815431
EdGrieg1_2_length_147541_cov_696_163	668033551789189	675.2	128501251605536	340173559536189	484048711408503	584187473282966
EdGrieg1_2_length_147541_cov_696_164	643344071272135	654.3	132073911603836	3333356170042	516227799421802	652134216610084
EdGrieg1_2_length_147541_cov_696_165	572701442807072	560.3	1176458616107	407403940147243	418283718372582	442990215022988
EdGrieg1_2_length_147541_cov_696_17	639622929471718	668.1	124344599107513	351945635229646	480642733385927	581827921348128
EdGrieg1_2_length_147541_cov_696_18	681559606904992	701.1	138887157433928	451146495092403	550480091448842	670968870107644
EdGrieg1_2_length_147541_cov_696_19	718416630451981	723	138097049934304	437448079740017	533716756137727	648730615146556
EdGrieg1_2_length_147541_cov_696_2	733419329139378	774.9	127104249939534	357093806130995	48278998040016	607302729848153
EdGrieg1_2_length_147541_cov_696_20	724382270481222	709.9	82010868294319	209261318738426	342996795473545	426389827516823
EdGrieg1_2_length_147541_cov_696_21	693313689734881	696.1	119718462443047	328086059805013	471239272323596	594648849560436
EdGrieg1_2_length_147541_cov_696_22	338052 days, 9:18:00	584.7	145437034097479	501783318290575	461687725260284	57980246526247
EdGrieg1_2_length_147541_cov_696_23	573705560435756	596	115069424111926	396048674789344	429804809248949	550381149543998
EdGrieg1_2_length_147541_cov_696_24	533658986774123	512.6	10621792994947	423400444917299	372732464470647	43595332119962
EdGrieg1_2_length_147541_cov_696_25	627632583670374	619.2	969313041205543	348509766247345	376745595097248	524614007175939
EdGrieg1_2_length_147541_cov_696_26	574945941035895	565.9	83911706626748	29463984666255	371799522664463	508723573349284
EdGrieg1_2_length_147541_cov_696_27	634129815385388	663.9	858010941258492	241862646065569	383705637143382	468130927673833
EdGrieg1_2_length_147541_cov_696_28	43088459419117	410.2	434902649793107	107615922583343	16902536152038	176841109169441
EdGrieg1_2_length_147541_cov_696_29	60436068098205	633.5	128340939938945	372943864026396	433299638872115	531442091093569
EdGrieg1_2_length_147541_cov_696_3	676184624304389	693.6	117851976610602	335036653779044	479739408779939	616720056596933
EdGrieg1_2_length_147541_cov_696_30	582151961665274	557.7	101030702451938	272301065705493	407577100501614	47698446767712
EdGrieg1_2_length_147541_cov_696_31	632830369042385	670.6	123050654941462	377596368582758	443591615940335	505090280989444
EdGrieg1_2_length_147541_cov_696_32	640804244328993	611.5	136138957435236	38262062289786	5194560742432	649440568826065
EdGrieg1_2_length_147541_cov_696_33	617414210154942	609.6	126714921606386	387599816636145	517427296029752	630021247592438
EdGrieg1_2_length_147541_cov_696_34	620013102840948	612	114084652445727	36706345875177	430989497256802	545307068834566
EdGrieg1_2_length_147541_cov_696_35	665907185046094	680.4	128398194105585	383454243568975	48656617342519	59577642305142
EdGrieg1_2_length_147541_cov_696_36	546299055746968	617.5	100481062452199	273562761856371	376094016692929	502584562120589
EdGrieg1_2_length_147541_cov_696_37	632712237556658	633.2	138188656600927	424605815347155	532798622931641	683497464451919
EdGrieg1_2_length_147541_cov_696_38	61298427944016	669.9	141074266599555	409116242066291	498161307302048	631942298725227
EdGrieg1_2_length_147541_cov_696_39	523854073458738	536.6	765717224635732	234438916034958	266495567366458	283814423878975
EdGrieg1_2_length_147541_cov_696_4	557226218176765	579.6	104305640783713	316877241321769	392116921999136	49168468504107
EdGrieg1_2_length_147541_cov_696_40	563782515634643	561.5	780030766295589	280074015206436	292662363739904	272726617884291
EdGrieg1_2_length_147541_cov_696_41	458054835908503	465.6	98167994119966	318409300933549	347409758302796	469655239985719
EdGrieg1_2_length_147541_cov_696_42	586109366437146	611.2	108920326614851	378824269301022	43212975946436	516157205993553
EdGrieg1_2_length_147541_cov_696_43	668210749017781	665.6	117016065777666	403923010588125	468884704907989	585022712905918
EdGrieg1_2_length_147541_cov_696_44	769744761000594	691.4	13449003743602	458863118872325	509193714375176	63630642575515
EdGrieg1_2_length_147541_cov_696_45	640567981357538	633.1	156269522425659	486124767846646	57140464338754	718702814559331
EdGrieg1_2_length_147541_cov_696_46	679374174419032	655.7	151906754927735	462332783287239	546466960822241	669235747890019
EdGrieg1_2_length_147541_cov_696_47	628932030013377	643.6	133425109936527	39479824378267	504647474145042	597279854372733
EdGrieg1_2_length_147541_cov_696_48	665670922074639	654.4	134238119102807	376954255363114	469565900512505	579844227243618
EdGrieg1_2_length_147541_cov_696_49	661122859874129	623	139894830766782	386833786830255	489439041844233	579927751205913
EdGrieg1_2_length_147541_cov_696_5	582329158893865	635.3	108141669948555	31257395623574	40856927670819	525637175714055
EdGrieg1_2_length_147541_cov_696_50	463429818509105	472.2	876217766249831	270926718112573	323612337945055	410353226756152
EdGrieg1_2_length_147541_cov_696_51	619599642640902	604.8	129348613271799	367176110193812	484552203811841	570155447617378
EdGrieg1_2_length_147541_cov_696_52	649309711301376	607.5	117142024944273	38407382650021	467374227697977	552657177516541
EdGrieg1_2_length_147541_cov_696_53	424151099504701	400.3	668728666348538	197523038477582	280889526661868	32856238667861
EdGrieg1_2_length_147541_cov_696_54	724618533452677	744.3	143009457431967	342527974674881	533716756137727	666813552983459
EdGrieg1_2_length_147541_cov_696_55	678370056790348	701.9	122271998275166	317643271127659	459570095446248	556603684734987
EdGrieg1_2_length_147541_cov_696_56	238448403941022	221.7	533150799746369	153205961178004	22233632187375	245497806176067
EdGrieg1_2_length_147541_cov_696_57	688056838620006	673.6	146776781596842	432604067732183	548436504635296	650254927458443
EdGrieg1_2_length_147541_cov_696_58	675593966875751	689.3	162613284089308	50216633319352	595439001346851	714108996633097
EdGrieg1_2_length_147541_cov_696_59	67636182153298	668.6	145333976597528	462163806124175	553649131869848	665602455530179
EdGrieg1_2_length_147541_cov_696_6	634956735785481	640.9	129978409104833	384884916882917	519811480645556	650568142317049
EdGrieg1_2_length_147541_cov_696_60	611330438639974	579.2	116489327444583	367897079422885	396515076228289	455685857291853
EdGrieg1_2_length_147541_cov_696_61	630763068042153	609.5	132909822436772	398076400746111	510482062583716	60623779932889
EdGrieg1_2_length_147541_cov_696_62	597095594609807	614.5	105645388283076	311920577871893	413589392141466	503378039762393
EdGrieg1_2_length_147541_cov_696_63	581679435722364	582.9	109435614114606	332242898016387	425258569018815	508222429575512
EdGrieg1_2_length_147541_cov_696_64	648955316844193	671	14472708243115	4717391786978	53778912116472	642215746087533
EdGrieg1_2_length_147541_cov_696_65	633952618156797	627.7	160059748257189	601986775987511	546230023220671	660215159962141
EdGrieg1_2_length_147541_cov_696_66	661240991359856	662.5	158456631591285	556509388834894	565022136745234	68339305949905
EdGrieg1_2_length_147541_cov_696_67	586995352580103	592.7	143845368264903	472888223406635	522240091061654	649189996939179
EdGrieg1_2_length_147541_cov_696_68	545708398318331	522.7	979618791200641	334203033107929	356798410765028	428561450536498
EdGrieg1_2_length_147541_cov_696_69	635074867271208	616.1	108885974114867	298177101942689	4358319094889	561677765444419
EdGrieg1_2_length_147541_cov_696_7	687229918219913	689.8	138829903267289	397389226949651	528281999901703	64754039868385
EdGrieg1_2_length_147541_cov_696_70	580734383836544	567.1	120749037442557	334586048010874	402764305469712	535054502462835
EdGrieg1_2_length_147541_cov_696_71	512690648057486	475.9	800642266285784	248148596531549	287597822506334	359528895699543
EdGrieg1_2_length_147541_cov_696_72	724027876024039	694.5	131810542437295	378835534445227	512022156993925	615738650039965
EdGrieg1_2_length_147541_cov_696_73	679551371647624	677.9	130344835771325	342775807847374	510985554987054	641986055191221
EdGrieg1_2_length_147541_cov_696_74	712923516365651	714.8	14397132743151	3977835069968	57646918462111	681096150535933
EdGrieg1_2_length_147541_cov_696_75	677897530847438	643.7	124378951607497	362692582800515	504736325745631	609202899990368
EdGrieg1_2_length_147541_cov_696_76	690124139620238	672.7	144452262431281	390314716389373	556092550886044	715737713897853
EdGrieg1_2_length_147541_cov_696_77	668092617532053	663.4	108393588281768	32913371821601	461139807056652	614527552586685
EdGrieg1_2_length_147541_cov_696_78	635370195985527	615.1	650292824690642	202333255052803	304509243818431	367192219240124
EdGrieg1_2_length_147541_cov_696_79	687407115448504	693.9	138097049934304	409645703843891	566103164552399	672096443598629
EdGrieg1_2_length_147541_cov_696_8	550197394775977	572.4	110935673280559	380333798624394	430397153252876	531295924159552
EdGrieg1_2_length_147541_cov_696_80	17703 days, 13:07:00	671.1	907135016235123	25610178833976	400454163854399	508326834528381
EdGrieg1_2_length_147541_cov_696_81	713514173794289	710.9	327186 days, 16:48:00	396983681758298	528030253700034	649169115948605
EdGrieg1_2_length_147541_cov_696_82	7187119591663	736.9	13432972576943	407550387021898	573418613000889	712877018189243
EdGrieg1_2_length_147541_cov_696_83	616291961040531	639.4	133791536603019	439678578292462	514450767410023	609286423952664
EdGrieg1_2_length_147541_cov_696_84	733891855082288	713	135944293268662	376053043826773	54864382503667	673432826995351
EdGrieg1_2_length_147541_cov_696_85	63619711638562	660.4	107111094949045	318837376413311	444702260947697	583707210499769
EdGrieg1_2_length_147541_cov_696_86	563014660977414	535.4	82514704960746	432987082635128	309514550651609	296781519025299
EdGrieg1_2_length_147541_cov_696_87	333839578666003	354.7	456430216449533	16598063470564	186869724638661	225097078385473
EdGrieg1_2_length_147541_cov_696_88	628577635556194	597.5	110809714113952	352542687872472	46984726391437	580261847055093
EdGrieg1_2_length_147541_cov_696_89	643225939786408	608.7	133928946602954	390517488985049	524653892877654	64908559198631
EdGrieg1_2_length_147541_cov_696_9	564432238806144	543.7	117989386610537	412157831001442	441977478529635	544931211004238
EdGrieg1_2_length_147541_cov_696_90	615110646183255	639.6	108565350781686	346087760243428	407340162900043	449880941912339
EdGrieg1_2_length_147541_cov_696_91	413873660246406	498.3	792054141289869	2659813198069	293787817347364	331214272481482
EdGrieg1_2_length_147541_cov_696_92	694613136077884	686.9	14716610992999	45871667199767	574677344009233	69314448209701
EdGrieg1_2_length_147541_cov_696_93	650668223387242	656.6	105164453283304	330834754990854	477088669362369	554494704687035
EdGrieg1_2_length_147541_cov_696_94	719302616594938	696.4	119729913276375	353387573687792	508053452167618	637183427359249
EdGrieg1_2_length_147541_cov_696_95	604951338410688	624.7	114714448278761	339846870354266	448271133571353	56597924950262
EdGrieg1_2_length_147541_cov_696_96	606959573668056	617.1	139871929100127	45441338691164	491142030855521	609536995839549
EdGrieg1_2_length_147541_cov_696_97	692427703591925	664.6	132635002436903	373664833255469	510008187380575	621167707589151
[truncated: 18,770 more rows]

## Sheet: Supplementary Table S9
Permanova analysis of the ORFs
	Before	After	IW	PW
Before		0.3332	0.3351	0.3381
After	0.3332		0.3344	0.332
W.Inj	0.3351	0.3344		1
W.Sep	0.3381	0.332	1
PERMANOVA
Permutation N:	9999
Total sum of squares:	0.1093
Within-group sum of squares:	0.01708
F:	3.599
p (same):	0.0245

## Sheet: Supplementary Table S10
Suppl_Table_Viral_taxonomy
seq_name	scaffold_length	n_genes_with_taxonomy	agreement	taxid	lineage
EdGrieg1_62_length_22075_cov_1756	22075	19	1.0000	1246	Viruses;Duplodnaviria;Heunggongvirae;Uroviricota;Caudoviricetes;;
EdGrieg1MV_1_length_46040_cov_5_976695_cutoff_5_type_circular	46040	26	1.0000	1246	Viruses;Duplodnaviria;Heunggongvirae;Uroviricota;Caudoviricetes;;
EdGrieg2_29_length_46000_cov_16	46000	26	1.0000	1246	Viruses;Duplodnaviria;Heunggongvirae;Uroviricota;Caudoviricetes;;
EdGrieg2_102_length_12849_cov_1171	12849	14	1.0000	1246	Viruses;Duplodnaviria;Heunggongvirae;Uroviricota;Caudoviricetes;;
EdvardGrieg1au_dedup_253_length_25962_cov_331	25962	14	1.0000	1246	Viruses;Duplodnaviria;Heunggongvirae;Uroviricota;Caudoviricetes;;
EdvardGrieg1au_dedup_359_length_18860_cov_2096	18860	11	1.0000	1246	Viruses;Duplodnaviria;Heunggongvirae;Uroviricota;Caudoviricetes;;
EdvardGrieg1au_dedup_397_length_17284_cov_369	17284	15	1.0000	1246	Viruses;Duplodnaviria;Heunggongvirae;Uroviricota;Caudoviricetes;;
EdvardGrieg1au_dedup_420_length_16339_cov_314	16339	10	1.0000	1246	Viruses;Duplodnaviria;Heunggongvirae;Uroviricota;Caudoviricetes;;
EdvardGrieg1au_dedup_557_length_11537_cov_173	11537	12	1.0000	1246	Viruses;Duplodnaviria;Heunggongvirae;Uroviricota;Caudoviricetes;;
EdvardGrieg1au_dedup_597_length_10502_cov_279	10502	2	0.6987	2156	Viruses;Duplodnaviria;Heunggongvirae;Uroviricota;Caudoviricetes;;Autographiviridae
EdvardGrieg2au_dedup_487_length_37143_cov_5	37143	24	1.0000	1246	Viruses;Duplodnaviria;Heunggongvirae;Uroviricota;Caudoviricetes;;
EdvardGrieg2au_dedup_498_length_36792_cov_15	36792	28	1.0000	1246	Viruses;Duplodnaviria;Heunggongvirae;Uroviricota;Caudoviricetes;;
EdvardGrieg2au_dedup_544_length_34291_cov_9	34291	20	1.0000	1246	Viruses;Duplodnaviria;Heunggongvirae;Uroviricota;Caudoviricetes;;
EdvardGrieg2au_dedup_650_length_28224_cov_45	28224	30	1.0000	1246	Viruses;Duplodnaviria;Heunggongvirae;Uroviricota;Caudoviricetes;;
EdvardGrieg2au_dedup_671_length_27233_cov_9	27233	15	0.6645	2156	Viruses;Duplodnaviria;Heunggongvirae;Uroviricota;Caudoviricetes;;Autographiviridae
EdvardGrieg2au_dedup_693_length_26478_cov_6	26478	15	1.0000	1246	Viruses;Duplodnaviria;Heunggongvirae;Uroviricota;Caudoviricetes;;
EdvardGrieg2au_dedup_699_length_26389_cov_16	26389	24	1.0000	1246	Viruses;Duplodnaviria;Heunggongvirae;Uroviricota;Caudoviricetes;;
EdvardGrieg2au_dedup_733_length_25148_cov_10	25148	17	1.0000	1246	Viruses;Duplodnaviria;Heunggongvirae;Uroviricota;Caudoviricetes;;
EdvardGrieg2au_dedup_758_length_23998_cov_7	23998	30	1.0000	1246	Viruses;Duplodnaviria;Heunggongvirae;Uroviricota;Caudoviricetes;;
EdvardGrieg2au_dedup_951_length_19092_cov_184	19092	19	1.0000	1246	Viruses;Duplodnaviria;Heunggongvirae;Uroviricota;Caudoviricetes;;
EdvardGrieg2au_dedup_964_length_18906_cov_14	18906	16	1.0000	1246	Viruses;Duplodnaviria;Heunggongvirae;Uroviricota;Caudoviricetes;;
EdvardGrieg2au_dedup_985_length_18561_cov_11	18561	21	1.0000	1246	Viruses;Duplodnaviria;Heunggongvirae;Uroviricota;Caudoviricetes;;
EdvardGrieg2au_dedup_1042_length_17524_cov_110	17524	15	1.0000	1246	Viruses;Duplodnaviria;Heunggongvirae;Uroviricota;Caudoviricetes;;
EdvardGrieg2au_dedup_1047_length_17440_cov_2258	17440	11	1.0000	1246	Viruses;Duplodnaviria;Heunggongvirae;Uroviricota;Caudoviricetes;;
EdvardGrieg2au_dedup_1079_length_16878_cov_6	16878	12	1.0000	1246	Viruses;Duplodnaviria;Heunggongvirae;Uroviricota;Caudoviricetes;;
EdvardGrieg2au_dedup_1121_length_16218_cov_2759	16218	11	1.0000	1246	Viruses;Duplodnaviria;Heunggongvirae;Uroviricota;Caudoviricetes;;
EdvardGrieg2au_dedup_1203_length_15000_cov_329	15000	9	1.0000	1246	Viruses;Duplodnaviria;Heunggongvirae;Uroviricota;Caudoviricetes;;
EdvardGrieg2au_dedup_1431_length_12806_cov_10	12806	11	0.5039	2156	Viruses;Duplodnaviria;Heunggongvirae;Uroviricota;Caudoviricetes;;Autographiviridae
EdvardGrieg2au_dedup_1555_length_11819_cov_8	11819	5	1.0000	1246	Viruses;Duplodnaviria;Heunggongvirae;Uroviricota;Caudoviricetes;;
EdvardGrieg2au_dedup_1744_length_10573_cov_7	10573	12	1.0000	1246	Viruses;Duplodnaviria;Heunggongvirae;Uroviricota;Caudoviricetes;;
EdvardGrieg2au_dedup_2221_length_8614_cov_6	8614	8	1.0000	1246	Viruses;Duplodnaviria;Heunggongvirae;Uroviricota;Caudoviricetes;;

[truncated: 1 more sheets: Supplementary Table S11]
